# Supplementary material for: 2′-Carb­oxy­meth­oxy-4,4′-bis­(3-methyl­but-2-en­yloxy)chalcone
Source: Acta Crystallogr Sect E Struct Rep Online. 2011 Mar 9;67(Pt 4):o830. doi: 10.1107/S1600536811008300 (PMC3099935; doi:10.1107/S1600536811008300)
Supplement: Supplementary file 1 [file e-67-0o830-sup1.cif]

##############################################################################
###                                                                        ###
###        Electronic paper (Acta Crystallographica Section E)             ###
###                                                                        ###
##############################################################################
#                                                                            #
# This CIF contains the data in a paper accepted for publication in Acta     #
# Crystallographica Section E. It conforms to the requirements of Notes      #
# for Authors for Section E, and has been peer reviewed under the auspices   #
# of the IUCr Commission on Journals.                                        #
#                                                                            #
# Full details of the Crystallographic Information File format               #
# are given in the paper "The Crystallographic Information File (CIF):       #
# a New Standard Archive File for Crystallography" by S. R. Hall, F. H.      #
# Allen and I. D. Brown [Acta Cryst. (1991), A47, 655-685].                  #
#                                                                            #
# The current version of the core CIF dictionary is obtainable from          #
# ftp://ftp.iucr.org/pub/cif_core.dic. The current version number is 2.4.    #
#                                                                            #
# Software is freely available for graphical display of the structure(s) in  #
# this CIF.  For information consult the CIF home page http://www.iucr.org/  #
# cif/home.html                                                              #
#                                                                            #
# This file may be used for bona fide research purposes within the           #
# scientific community so long as proper attribution is given to the journal # 
# article from which it was obtained.                                        #
#                                                                            #
##############################################################################
                                             
data_global
_audit_creation_method     SHELXL-97
_journal_date_recd_electronic     2011-02-28
_journal_date_accepted     2011-03-04
_journal_name_full     'Acta Crystallographica, Section E'
_journal_year     2011
_journal_volume     67
_journal_issue      4
_journal_page_first     o830
_journal_page_last     o830
_journal_paper_category     QO
_journal_coeditor_code     CV5057
_publ_contact_author_name     'Deng-Ke Liu'
_publ_contact_author_address
;
Tianjin Institute of Pharmaceutical Research
Tianjin
300193
People's Republic of China
;
_publ_contact_author_email     'liudk@tjipr.com'
_publ_contact_author_fax     '86-22-23006856'
_publ_contact_author_phone     '86-22-23006856'
_publ_section_title
;
2'-Carboxymethoxy-4,4'-bis(3-methylbut-2-enyloxy)chalcone
;
loop_
    _publ_author_name
    _publ_author_footnote
    _publ_author_address
    'Yan-Shu Liang' ?
;
Tianjin University of Commerce
Tianjin 300134
People's Republic of China
;
    'Shuai Mu' ?
;
School of Chemical Engineering and Technology
Tianjin University
Tianjin 300072
People's Republic of China
;
    'Jing-Yang Wang' ?
;
Tianjin Institute of Pharmaceutical Research
Tianjin  300193
People's Republic of China
;
    'Deng-Ke Liu' ?
;
Tianjin Institute of Pharmaceutical Research
Tianjin  300193
People's Republic of China
;
data_I
_chemical_name_systematic
;
2-{5-[(3-methylbut-2-en-1-yl)oxy]-2-(3-{4-[(3-methylbut-2-en-1-
yl)oxy]phenyl}prop-2-enoyl)phenoxy}acetic acid
;
_chemical_name_common
;
2'-carboxymethoxy-4,4'-bis(3-methylbut-2-enyloxy)chalcone
sofalcone
;
_chemical_formula_moiety     'C27 H30 O6'
_chemical_formula_sum     'C27 H30 O6'
_chemical_formula_weight     450.51
_chemical_melting_point     ?
_symmetry_cell_setting     triclinic
_symmetry_space_group_name_H-M     'P -1'
_symmetry_space_group_name_hall     '-P 1'
loop_
    _symmetry_equiv_pos_as_xyz
    'x, y, z'
    '-x, -y, -z'
_cell_length_a     7.4496(15)
_cell_length_b     12.195(2)
_cell_length_c     13.085(3)
_cell_angle_alpha     88.39(3)
_cell_angle_beta     78.53(3)
_cell_angle_gamma     86.99(3)
_cell_volume     1163.3(4)
_cell_formula_units_Z     2
_cell_measurement_reflns_used     3474
_cell_measurement_theta_min     2.286
_cell_measurement_theta_max     27.944
_cell_measurement_temperature     113(2)
_exptl_crystal_description     prism
_exptl_crystal_colour     yellow
_exptl_crystal_size_max     0.12
_exptl_crystal_size_mid     0.10
_exptl_crystal_size_min     0.08
_exptl_crystal_density_diffrn     1.286
_exptl_crystal_density_meas     ?
_exptl_crystal_density_method     'not measured'
_exptl_crystal_F_000     480
_exptl_absorpt_coefficient_mu     0.090
_exptl_absorpt_correction_type     multi-scan
_exptl_absorpt_process_details     '(CrystalClear; Rigaku/MSC, 2005)'
_exptl_absorpt_correction_T_min     0.9893
_exptl_absorpt_correction_T_max     0.9928
_exptl_special_details
;
;
_diffrn_ambient_temperature     113(2)
_diffrn_radiation_type     MoK\a
_diffrn_radiation_wavelength     0.71073
_diffrn_radiation_source     'rotating anode'
_diffrn_radiation_monochromator     confocal
_diffrn_measurement_device_type     'Rigaku Saturn'
_diffrn_measurement_method     \w
_diffrn_detector_area_resol_mean     ?
_diffrn_reflns_number     11767
_diffrn_reflns_av_R_equivalents     0.0777
_diffrn_reflns_av_sigmaI/netI     0.1020
_diffrn_reflns_theta_min     1.67
_diffrn_reflns_theta_max     25.02
_diffrn_reflns_theta_full     25.02
_diffrn_measured_fraction_theta_max     0.996
_diffrn_measured_fraction_theta_full     0.996
_diffrn_reflns_limit_h_min     -8
_diffrn_reflns_limit_h_max     8
_diffrn_reflns_limit_k_min     -14
_diffrn_reflns_limit_k_max     14
_diffrn_reflns_limit_l_min     -15
_diffrn_reflns_limit_l_max     15
_diffrn_standards_number     0
_diffrn_standards_interval_count     0
_diffrn_standards_interval_time     0
_diffrn_standards_decay_%     0
_refine_special_details
;
Refinement of <i>F</i>^2^ against ALL reflections. The weighted <i>R</i>-factor
<i>wR</i> and goodness of fit <i>S</i> are based on <i>F</i>^2^, conventional
<i>R</i>-factors <i>R</i> are based on <i>F</i>, with <i>F</i> set to zero for
negative <i>F</i>^2^. The threshold expression of <i>F</i>^2^ >
\s(<i>F</i>^2^) is used only for calculating <i>R</i>-factors(gt) <i>etc</i>.
and is not relevant to the choice of reflections for refinement.
<i>R</i>-factors based on <i>F</i>^2^ are statistically about twice as large
as those based on <i>F</i>, and <i>R</i>- factors based on ALL data will be
even larger.
;
_reflns_number_total     4097
_reflns_number_gt     2371
_reflns_threshold_expression     I>2sigma(I)
_refine_ls_structure_factor_coef     Fsqd
_refine_ls_matrix_type     full
_refine_ls_R_factor_all     0.0698
_refine_ls_R_factor_gt     0.0476
_refine_ls_wR_factor_gt     0.1067
_refine_ls_wR_factor_ref     0.1155
_refine_ls_goodness_of_fit_ref     0.923
_refine_ls_restrained_S_all     0.923
_refine_ls_number_reflns     4097
_refine_ls_number_parameters     303
_refine_ls_number_restraints     0
_refine_ls_hydrogen_treatment     constr
_refine_ls_weighting_scheme     calc
_refine_ls_weighting_details
                 'calc w=1/[\s^2^(Fo^2^)+(0.0421P)^2^] where P=(Fo^2^+2Fc^2^)/3'
_atom_sites_solution_hydrogens     geom
_atom_sites_solution_primary     direct
_atom_sites_solution_secondary     difmap
_refine_ls_shift/su_max     0.000
_refine_ls_shift/su_mean     0.000
_refine_diff_density_max     0.216
_refine_diff_density_min     -0.223
_refine_ls_extinction_method     none
_refine_ls_extinction_coef     ?
loop_
    _atom_type_symbol
    _atom_type_description
    _atom_type_scat_dispersion_real
    _atom_type_scat_dispersion_imag
    _atom_type_scat_source
    'C' 'C' 0.0033 0.0016
                         'International Tables Vol C Tables 4.2.6.8 and 6.1.1.4'
    'H' 'H' 0.0000 0.0000
                         'International Tables Vol C Tables 4.2.6.8 and 6.1.1.4'
    'O' 'O' 0.0106 0.0060
                         'International Tables Vol C Tables 4.2.6.8 and 6.1.1.4'
_computing_data_collection     'CrystalClear (Rigaku/MSC, 2005)'
_computing_cell_refinement     'CrystalClear (Rigaku/MSC, 2005)'
_computing_data_reduction     'CrystalClear (Rigaku/MSC, 2005)'
_computing_structure_solution     'SHELXS97 (Sheldrick, 2008)'
_computing_structure_refinement     'SHELXL97 (Sheldrick, 2008)'
_computing_molecular_graphics     'SHELXTL (Sheldrick, 2008)'
_computing_publication_material     'SHELXTL (Sheldrick, 2008)'
loop_
    _atom_site_type_symbol
    _atom_site_label
    _atom_site_fract_x
    _atom_site_fract_y
    _atom_site_fract_z
    _atom_site_U_iso_or_equiv
    _atom_site_adp_type
    _atom_site_calc_flag
    _atom_site_refinement_flags
    _atom_site_occupancy
    _atom_site_disorder_assembly
    _atom_site_disorder_group
    O O1 0.45375(16) -0.07058(11) 1.21292(10) 0.0295(4) Uani d . 1 . .
    O O2 0.39551(15) 0.25262(10) 1.01329(10) 0.0245(3) Uani d . 1 . .
    O O3 0.19896(16) 0.42849(11) 0.96442(10) 0.0275(4) Uani d . 1 . .
    O O4 -0.04272(16) 0.38360(11) 1.08729(10) 0.0281(4) Uani d . 1 . .
    H H4 -0.0869 0.4422 1.0692 0.042 Uiso calc R 1 . .
    O O5 0.96148(17) 0.22153(11) 0.88715(11) 0.0325(4) Uani d . 1 . .
    O O6 0.52436(16) 0.79502(10) 0.64049(10) 0.0290(4) Uani d . 1 . .
    C C1 0.6943(2) 0.16654(15) 1.00089(14) 0.0206(4) Uani d . 1 . .
    C C2 0.7978(2) 0.07896(15) 1.03331(15) 0.0232(5) Uani d . 1 . .
    H H2 0.9231 0.0750 1.0059 0.028 Uiso calc R 1 . .
    C C3 0.7285(2) -0.00236(16) 1.10304(14) 0.0239(5) Uani d . 1 . .
    H H3 0.8045 -0.0591 1.1219 0.029 Uiso calc R 1 . .
    C C4 0.5426(2) 0.00300(15) 1.14398(14) 0.0225(5) Uani d . 1 . .
    C C5 0.4324(2) 0.08869(15) 1.11472(14) 0.0228(5) Uani d . 1 . .
    H H5 0.3075 0.0921 1.1429 0.027 Uiso calc R 1 . .
    C C6 0.5055(2) 0.16926(15) 1.04415(14) 0.0214(5) Uani d . 1 . .
    C C7 0.5612(3) -0.16271(16) 1.24391(16) 0.0302(5) Uani d . 1 . .
    H H7A 0.6645 -0.1375 1.2701 0.036 Uiso calc R 1 . .
    H H7B 0.6075 -0.2098 1.1850 0.036 Uiso calc R 1 . .
    C C8 0.4368(3) -0.22398(16) 1.32763(15) 0.0285(5) Uani d . 1 . .
    H H8 0.3166 -0.1963 1.3476 0.034 Uiso calc R 1 . .
    C C9 0.4851(3) -0.31441(16) 1.37529(15) 0.0291(5) Uani d . 1 . .
    C C10 0.6741(3) -0.36753(17) 1.35051(17) 0.0428(6) Uani d . 1 . .
    H H10A 0.7473 -0.3280 1.2941 0.064 Uiso calc R 1 . .
    H H10B 0.6672 -0.4421 1.3306 0.064 Uiso calc R 1 . .
    H H10C 0.7290 -0.3665 1.4109 0.064 Uiso calc R 1 . .
    C C11 0.3521(3) -0.37149(18) 1.45850(16) 0.0434(6) Uani d . 1 . .
    H H11A 0.2355 -0.3316 1.4694 0.065 Uiso calc R 1 . .
    H H11B 0.3977 -0.3747 1.5222 0.065 Uiso calc R 1 . .
    H H11C 0.3381 -0.4447 1.4371 0.065 Uiso calc R 1 . .
    C C12 0.2107(2) 0.26291(15) 1.06756(15) 0.0234(5) Uani d . 1 . .
    H H12A 0.2065 0.2641 1.1421 0.028 Uiso calc R 1 . .
    H H12B 0.1442 0.2008 1.0530 0.028 Uiso calc R 1 . .
    C C13 0.1247(2) 0.36717(15) 1.03284(15) 0.0223(5) Uani d . 1 . .
    C C14 0.7976(2) 0.24378(15) 0.92286(15) 0.0222(5) Uani d . 1 . .
    C C15 0.7105(3) 0.34591(15) 0.88957(15) 0.0250(5) Uani d . 1 . .
    H H15 0.5896 0.3648 0.9202 0.030 Uiso calc R 1 . .
    C C16 0.8002(3) 0.41176(15) 0.81682(15) 0.0246(5) Uani d . 1 . .
    H H16 0.9221 0.3914 0.7899 0.030 Uiso calc R 1 . .
    C C17 0.7269(3) 0.51316(15) 0.77462(15) 0.0238(5) Uani d . 1 . .
    C C18 0.5463(2) 0.55068(15) 0.80792(15) 0.0265(5) Uani d . 1 . .
    H H18 0.4715 0.5119 0.8605 0.032 Uiso calc R 1 . .
    C C19 0.4741(3) 0.64361(16) 0.76561(15) 0.0263(5) Uani d . 1 . .
    H H19 0.3522 0.6665 0.7893 0.032 Uiso calc R 1 . .
    C C20 0.5842(3) 0.70289(15) 0.68747(15) 0.0237(5) Uani d . 1 . .
    C C21 0.7656(3) 0.66794(16) 0.65364(15) 0.0267(5) Uani d . 1 . .
    H H21 0.8406 0.7075 0.6017 0.032 Uiso calc R 1 . .
    C C22 0.8355(3) 0.57460(16) 0.69672(15) 0.0274(5) Uani d . 1 . .
    H H22 0.9577 0.5521 0.6733 0.033 Uiso calc R 1 . .
    C C23 0.3328(2) 0.82802(16) 0.67028(15) 0.0291(5) Uani d . 1 . .
    H H23A 0.3008 0.8407 0.7447 0.035 Uiso calc R 1 . .
    H H23B 0.2576 0.7710 0.6537 0.035 Uiso calc R 1 . .
    C C24 0.3013(3) 0.93145(17) 0.61086(16) 0.0361(6) Uani d . 1 . .
    H H24 0.3969 0.9533 0.5583 0.043 Uiso calc R 1 . .
    C C25 0.1492(3) 0.99420(16) 0.62685(15) 0.0293(5) Uani d . 1 . .
    C C26 0.1281(3) 1.09886(17) 0.56591(17) 0.0453(7) Uani d . 1 . .
    H H26A 0.2386 1.1096 0.5155 0.068 Uiso calc R 1 . .
    H H26B 0.1048 1.1596 0.6126 0.068 Uiso calc R 1 . .
    H H26C 0.0273 1.0942 0.5308 0.068 Uiso calc R 1 . .
    C C27 -0.0158(3) 0.96821(18) 0.70712(16) 0.0382(6) Uani d . 1 . .
    H H27A 0.0093 0.9020 0.7442 0.057 Uiso calc R 1 . .
    H H27B -0.1173 0.9584 0.6737 0.057 Uiso calc R 1 . .
    H H27C -0.0457 1.0276 0.7552 0.057 Uiso calc R 1 . .
loop_
    _atom_site_aniso_label
    _atom_site_aniso_U_11
    _atom_site_aniso_U_22
    _atom_site_aniso_U_33
    _atom_site_aniso_U_12
    _atom_site_aniso_U_13
    _atom_site_aniso_U_23
    O1 0.0232(7) 0.0239(8) 0.0385(9) 0.0037(6) -0.0028(6) 0.0157(7)
    O2 0.0173(7) 0.0230(8) 0.0315(8) 0.0048(6) -0.0031(6) 0.0071(6)
    O3 0.0187(7) 0.0253(8) 0.0359(8) 0.0027(6) -0.0011(6) 0.0096(7)
    O4 0.0198(8) 0.0236(9) 0.0375(9) 0.0061(6) -0.0010(6) 0.0096(7)
    O5 0.0204(8) 0.0287(9) 0.0441(9) 0.0042(7) 0.0007(7) 0.0110(7)
    O6 0.0252(8) 0.0252(8) 0.0331(8) 0.0073(6) -0.0015(6) 0.0106(6)
    C1 0.0188(10) 0.0176(11) 0.0252(11) 0.0017(8) -0.0048(8) 0.0007(9)
    C2 0.0160(10) 0.0222(12) 0.0310(12) 0.0007(9) -0.0045(9) 0.0023(9)
    C3 0.0254(11) 0.0167(11) 0.0299(12) 0.0042(9) -0.0086(9) 0.0053(9)
    C4 0.0251(11) 0.0180(11) 0.0242(11) -0.0012(9) -0.0051(9) 0.0046(9)
    C5 0.0186(10) 0.0224(12) 0.0267(11) 0.0023(9) -0.0045(8) 0.0034(9)
    C6 0.0233(11) 0.0168(11) 0.0251(11) 0.0044(9) -0.0089(9) 0.0011(9)
    C7 0.0318(12) 0.0213(12) 0.0367(13) 0.0062(9) -0.0081(10) 0.0077(10)
    C8 0.0327(12) 0.0244(13) 0.0274(12) -0.0007(10) -0.0041(9) 0.0008(10)
    C9 0.0424(13) 0.0218(12) 0.0242(11) -0.0040(10) -0.0089(10) 0.0018(9)
    C10 0.0554(15) 0.0256(14) 0.0482(15) 0.0045(11) -0.0152(12) 0.0100(11)
    C11 0.0607(16) 0.0346(15) 0.0361(13) -0.0087(12) -0.0123(12) 0.0117(11)
    C12 0.0157(10) 0.0236(12) 0.0295(11) 0.0020(9) -0.0024(8) 0.0024(9)
    C13 0.0166(11) 0.0220(12) 0.0285(11) 0.0006(9) -0.0055(9) 0.0012(9)
    C14 0.0221(11) 0.0182(11) 0.0264(11) 0.0005(9) -0.0059(9) 0.0014(9)
    C15 0.0215(11) 0.0206(12) 0.0319(12) 0.0015(9) -0.0042(9) 0.0044(9)
    C16 0.0216(11) 0.0211(12) 0.0300(12) 0.0025(9) -0.0036(9) 0.0023(9)
    C17 0.0260(11) 0.0196(12) 0.0256(11) 0.0007(9) -0.0054(9) 0.0020(9)
    C18 0.0253(11) 0.0220(12) 0.0304(12) 0.0001(9) -0.0032(9) 0.0081(9)
    C19 0.0217(11) 0.0237(12) 0.0316(12) 0.0019(9) -0.0023(9) 0.0045(9)
    C20 0.0288(11) 0.0182(11) 0.0242(11) 0.0019(9) -0.0062(9) 0.0021(9)
    C21 0.0276(11) 0.0243(12) 0.0264(11) 0.0000(9) -0.0023(9) 0.0056(9)
    C22 0.0221(11) 0.0256(12) 0.0322(12) 0.0030(9) -0.0016(9) 0.0029(10)
    C23 0.0243(11) 0.0261(12) 0.0334(12) 0.0071(9) 0.0000(9) 0.0065(10)
    C24 0.0302(12) 0.0335(14) 0.0387(13) 0.0049(11) 0.0032(10) 0.0158(11)
    C25 0.0268(12) 0.0255(12) 0.0344(12) 0.0021(9) -0.0048(9) 0.0081(10)
    C26 0.0361(13) 0.0385(15) 0.0585(16) 0.0036(11) -0.0067(12) 0.0212(12)
    C27 0.0306(12) 0.0448(15) 0.0375(13) 0.0069(11) -0.0061(10) 0.0074(11)
_geom_special_details
;
All e.s.d.'s (except the e.s.d. in the dihedral angle between two l.s. planes)
are estimated using the full covariance matrix. The cell e.s.d.'s are taken
into account individually in the estimation of e.s.d.'s in distances, angles
and torsion angles; correlations between e.s.d.'s in cell parameters are only
used when they are defined by crystal symmetry. An approximate (isotropic)
treatment of cell e.s.d.'s is used for estimating e.s.d.'s involving l.s.
planes.
;
loop_
    _geom_bond_atom_site_label_1
    _geom_bond_atom_site_label_2
    _geom_bond_site_symmetry_2
    _geom_bond_distance
    _geom_bond_publ_flag
    O1 C4 . 1.355(2) ?
    O1 C7 . 1.441(2) ?
    O2 C6 . 1.374(2) ?
    O2 C12 . 1.419(2) ?
    O3 C13 . 1.215(2) ?
    O4 C13 . 1.316(2) ?
    O4 H4 . 0.8200 ?
    O5 C14 . 1.236(2) ?
    O6 C20 . 1.362(2) ?
    O6 C23 . 1.442(2) ?
    C1 C2 . 1.391(2) ?
    C1 C6 . 1.407(2) ?
    C1 C14 . 1.494(3) ?
    C2 C3 . 1.378(3) ?
    C2 H2 . 0.9300 ?
    C3 C4 . 1.381(2) ?
    C3 H3 . 0.9300 ?
    C4 C5 . 1.387(2) ?
    C5 C6 . 1.385(2) ?
    C5 H5 . 0.9300 ?
    C7 C8 . 1.497(3) ?
    C7 H7A . 0.9700 ?
    C7 H7B . 0.9700 ?
    C8 C9 . 1.320(3) ?
    C8 H8 . 0.9300 ?
    C9 C10 . 1.497(3) ?
    C9 C11 . 1.501(3) ?
    C10 H10A . 0.9600 ?
    C10 H10B . 0.9600 ?
    C10 H10C . 0.9600 ?
    C11 H11A . 0.9600 ?
    C11 H11B . 0.9600 ?
    C11 H11C . 0.9600 ?
    C12 C13 . 1.494(2) ?
    C12 H12A . 0.9700 ?
    C12 H12B . 0.9700 ?
    C14 C15 . 1.469(3) ?
    C15 C16 . 1.326(3) ?
    C15 H15 . 0.9300 ?
    C16 C17 . 1.464(3) ?
    C16 H16 . 0.9300 ?
    C17 C18 . 1.387(2) ?
    C17 C22 . 1.396(3) ?
    C18 C19 . 1.378(3) ?
    C18 H18 . 0.9300 ?
    C19 C20 . 1.389(3) ?
    C19 H19 . 0.9300 ?
    C20 C21 . 1.384(3) ?
    C21 C22 . 1.380(3) ?
    C21 H21 . 0.9300 ?
    C22 H22 . 0.9300 ?
    C23 C24 . 1.496(3) ?
    C23 H23A . 0.9700 ?
    C23 H23B . 0.9700 ?
    C24 C25 . 1.318(3) ?
    C24 H24 . 0.9300 ?
    C25 C27 . 1.491(3) ?
    C25 C26 . 1.504(3) ?
    C26 H26A . 0.9600 ?
    C26 H26B . 0.9600 ?
    C26 H26C . 0.9600 ?
    C27 H27A . 0.9600 ?
    C27 H27B . 0.9600 ?
    C27 H27C . 0.9600 ?
loop_
    _geom_angle_atom_site_label_1
    _geom_angle_atom_site_label_2
    _geom_angle_atom_site_label_3
    _geom_angle_site_symmetry_1
    _geom_angle_site_symmetry_3
    _geom_angle
    _geom_angle_publ_flag
    C4 O1 C7 . . 117.34(14) ?
    C6 O2 C12 . . 117.60(15) ?
    C13 O4 H4 . . 109.5 ?
    C20 O6 C23 . . 117.28(14) ?
    C2 C1 C6 . . 115.70(17) ?
    C2 C1 C14 . . 115.69(16) ?
    C6 C1 C14 . . 128.60(17) ?
    C3 C2 C1 . . 124.82(18) ?
    C3 C2 H2 . . 117.6 ?
    C1 C2 H2 . . 117.6 ?
    C2 C3 C4 . . 117.89(18) ?
    C2 C3 H3 . . 121.1 ?
    C4 C3 H3 . . 121.1 ?
    O1 C4 C3 . . 125.01(17) ?
    O1 C4 C5 . . 115.13(16) ?
    C3 C4 C5 . . 119.87(18) ?
    C6 C5 C4 . . 121.10(17) ?
    C6 C5 H5 . . 119.4 ?
    C4 C5 H5 . . 119.4 ?
    O2 C6 C5 . . 121.04(16) ?
    O2 C6 C1 . . 118.32(17) ?
    C5 C6 C1 . . 120.63(17) ?
    O1 C7 C8 . . 106.76(15) ?
    O1 C7 H7A . . 110.4 ?
    C8 C7 H7A . . 110.4 ?
    O1 C7 H7B . . 110.4 ?
    C8 C7 H7B . . 110.4 ?
    H7A C7 H7B . . 108.6 ?
    C9 C8 C7 . . 124.88(19) ?
    C9 C8 H8 . . 117.6 ?
    C7 C8 H8 . . 117.6 ?
    C8 C9 C10 . . 122.93(19) ?
    C8 C9 C11 . . 121.79(19) ?
    C10 C9 C11 . . 115.28(18) ?
    C9 C10 H10A . . 109.5 ?
    C9 C10 H10B . . 109.5 ?
    H10A C10 H10B . . 109.5 ?
    C9 C10 H10C . . 109.5 ?
    H10A C10 H10C . . 109.5 ?
    H10B C10 H10C . . 109.5 ?
    C9 C11 H11A . . 109.5 ?
    C9 C11 H11B . . 109.5 ?
    H11A C11 H11B . . 109.5 ?
    C9 C11 H11C . . 109.5 ?
    H11A C11 H11C . . 109.5 ?
    H11B C11 H11C . . 109.5 ?
    O2 C12 C13 . . 108.73(15) ?
    O2 C12 H12A . . 109.9 ?
    C13 C12 H12A . . 109.9 ?
    O2 C12 H12B . . 109.9 ?
    C13 C12 H12B . . 109.9 ?
    H12A C12 H12B . . 108.3 ?
    O3 C13 O4 . . 124.73(17) ?
    O3 C13 C12 . . 124.87(17) ?
    O4 C13 C12 . . 110.40(16) ?
    O5 C14 C15 . . 119.55(17) ?
    O5 C14 C1 . . 118.69(17) ?
    C15 C14 C1 . . 121.75(16) ?
    C16 C15 C14 . . 121.55(17) ?
    C16 C15 H15 . . 119.2 ?
    C14 C15 H15 . . 119.2 ?
    C15 C16 C17 . . 126.66(18) ?
    C15 C16 H16 . . 116.7 ?
    C17 C16 H16 . . 116.7 ?
    C18 C17 C22 . . 117.20(18) ?
    C18 C17 C16 . . 121.73(17) ?
    C22 C17 C16 . . 121.05(17) ?
    C19 C18 C17 . . 122.12(18) ?
    C19 C18 H18 . . 118.9 ?
    C17 C18 H18 . . 118.9 ?
    C18 C19 C20 . . 119.68(18) ?
    C18 C19 H19 . . 120.2 ?
    C20 C19 H19 . . 120.2 ?
    O6 C20 C21 . . 116.85(17) ?
    O6 C20 C19 . . 123.79(17) ?
    C21 C20 C19 . . 119.37(18) ?
    C22 C21 C20 . . 120.17(18) ?
    C22 C21 H21 . . 119.9 ?
    C20 C21 H21 . . 119.9 ?
    C21 C22 C17 . . 121.45(18) ?
    C21 C22 H22 . . 119.3 ?
    C17 C22 H22 . . 119.3 ?
    O6 C23 C24 . . 107.45(15) ?
    O6 C23 H23A . . 110.2 ?
    C24 C23 H23A . . 110.2 ?
    O6 C23 H23B . . 110.2 ?
    C24 C23 H23B . . 110.2 ?
    H23A C23 H23B . . 108.5 ?
    C25 C24 C23 . . 125.31(18) ?
    C25 C24 H24 . . 117.3 ?
    C23 C24 H24 . . 117.3 ?
    C24 C25 C27 . . 123.09(19) ?
    C24 C25 C26 . . 122.65(19) ?
    C27 C25 C26 . . 114.26(17) ?
    C25 C26 H26A . . 109.5 ?
    C25 C26 H26B . . 109.5 ?
    H26A C26 H26B . . 109.5 ?
    C25 C26 H26C . . 109.5 ?
    H26A C26 H26C . . 109.5 ?
    H26B C26 H26C . . 109.5 ?
    C25 C27 H27A . . 109.5 ?
    C25 C27 H27B . . 109.5 ?
    H27A C27 H27B . . 109.5 ?
    C25 C27 H27C . . 109.5 ?
    H27A C27 H27C . . 109.5 ?
    H27B C27 H27C . . 109.5 ?
loop_
    _geom_torsion_atom_site_label_1
    _geom_torsion_atom_site_label_2
    _geom_torsion_atom_site_label_3
    _geom_torsion_atom_site_label_4
    _geom_torsion_site_symmetry_1
    _geom_torsion_site_symmetry_2
    _geom_torsion_site_symmetry_3
    _geom_torsion_site_symmetry_4
    _geom_torsion
    _geom_torsion_publ_flag
    C6 C1 C2 C3 . . . . -0.1(3) ?
    C14 C1 C2 C3 . . . . -178.72(18) ?
    C1 C2 C3 C4 . . . . 0.0(3) ?
    C7 O1 C4 C3 . . . . -1.5(3) ?
    C7 O1 C4 C5 . . . . 178.51(17) ?
    C2 C3 C4 O1 . . . . 179.78(18) ?
    C2 C3 C4 C5 . . . . -0.2(3) ?
    O1 C4 C5 C6 . . . . -179.55(17) ?
    C3 C4 C5 C6 . . . . 0.5(3) ?
    C12 O2 C6 C5 . . . . 9.4(2) ?
    C12 O2 C6 C1 . . . . -171.72(16) ?
    C4 C5 C6 O2 . . . . 178.39(17) ?
    C4 C5 C6 C1 . . . . -0.5(3) ?
    C2 C1 C6 O2 . . . . -178.62(16) ?
    C14 C1 C6 O2 . . . . -0.2(3) ?
    C2 C1 C6 C5 . . . . 0.3(3) ?
    C14 C1 C6 C5 . . . . 178.73(19) ?
    C4 O1 C7 C8 . . . . 174.14(16) ?
    O1 C7 C8 C9 . . . . 179.36(18) ?
    C7 C8 C9 C10 . . . . -0.1(3) ?
    C7 C8 C9 C11 . . . . -179.8(2) ?
    C6 O2 C12 C13 . . . . 171.66(15) ?
    O2 C12 C13 O3 . . . . 4.4(3) ?
    O2 C12 C13 O4 . . . . -175.26(14) ?
    C2 C1 C14 O5 . . . . 5.0(3) ?
    C6 C1 C14 O5 . . . . -173.38(18) ?
    C2 C1 C14 C15 . . . . -173.64(17) ?
    C6 C1 C14 C15 . . . . 7.9(3) ?
    O5 C14 C15 C16 . . . . 4.4(3) ?
    C1 C14 C15 C16 . . . . -176.88(19) ?
    C14 C15 C16 C17 . . . . 177.71(18) ?
    C15 C16 C17 C18 . . . . -0.9(3) ?
    C15 C16 C17 C22 . . . . -179.1(2) ?
    C22 C17 C18 C19 . . . . 1.0(3) ?
    C16 C17 C18 C19 . . . . -177.29(18) ?
    C17 C18 C19 C20 . . . . -0.4(3) ?
    C23 O6 C20 C21 . . . . 176.04(16) ?
    C23 O6 C20 C19 . . . . -3.7(3) ?
    C18 C19 C20 O6 . . . . 179.39(18) ?
    C18 C19 C20 C21 . . . . -0.4(3) ?
    O6 C20 C21 C22 . . . . -179.27(17) ?
    C19 C20 C21 C22 . . . . 0.5(3) ?
    C20 C21 C22 C17 . . . . 0.1(3) ?
    C18 C17 C22 C21 . . . . -0.8(3) ?
    C16 C17 C22 C21 . . . . 177.45(18) ?
    C20 O6 C23 C24 . . . . 178.69(16) ?
    O6 C23 C24 C25 . . . . -170.7(2) ?
    C23 C24 C25 C27 . . . . -1.1(3) ?
    C23 C24 C25 C26 . . . . 178.5(2) ?
loop_
    _geom_hbond_atom_site_label_D
    _geom_hbond_atom_site_label_H
    _geom_hbond_atom_site_label_A
    _geom_hbond_site_symmetry_A
    _geom_hbond_distance_DH
    _geom_hbond_distance_HA
    _geom_hbond_distance_DA
    _geom_hbond_angle_DHA
    O4 H4 O3 2_567 0.82 1.83 2.6474(19) 176
    C3 H3 O5 2_757 0.93 2.56 3.456(2) 162
