# Supplementary material for: 2′-Carb­oxy­meth­oxy-4,4′-bis­(3-methyl­but-2-en­yloxy)chalcone
Source: Acta Crystallogr Sect E Struct Rep Online. 2011 Mar 9;67(Pt 4):o830. doi: 10.1107/S1600536811008300 (PMC3099935; doi:10.1107/S1600536811008300)
Supplement: Supplementary file 2 [file e-67-0o830-Isup2.hkl]

# 
# h,k,l, Fc-squared, Fo-squared, sigma(Fo-squared) and status flag 
# 
data_I
_shelx_title ' R080122B in P-1' 
_shelx_refln_list_code          4 
_shelx_F_calc_maximum      121.93 
_exptl_crystal_F_000       480.00 
_reflns_d_resolution_high  0.8403 
 
loop_ 
 _symmetry_equiv_pos_as_xyz 
 'x, y, z' 
 '-x, -y, -z' 
 
_cell_length_a     7.4496 
_cell_length_b    12.1951 
_cell_length_c    13.0853 
_cell_angle_alpha  88.386 
_cell_angle_beta   78.535 
_cell_angle_gamma  86.986 
 
_shelx_F_squared_multiplier     1.000 
 
loop_ 
 _refln_index_h 
 _refln_index_k 
 _refln_index_l 
 _refln_F_squared_calc 
 _refln_F_squared_meas 
 _refln_F_squared_sigma 
 _refln_observed_status 
   2   0   0      103.17      100.43      4.06 o 
   3   0   0     1059.54     1131.42     22.48 o 
   4   0   0     1006.58     1112.56     33.68 o 
   5   0   0       28.52       24.13      3.13 o 
   6   0   0       76.16       74.57      6.59 o 
   7   0   0       30.52       32.92     18.18 o 
   8   0   0      162.20      172.93     16.90 o 
  -8   1   0        0.62        1.64      4.20 o 
  -7   1   0       47.89       39.92     21.42 o 
  -6   1   0        2.67        2.87      2.20 o 
  -5   1   0      218.90      241.84     15.06 o 
  -4   1   0      953.92     1052.03     14.63 o 
  -3   1   0      120.06      127.84      3.44 o 
  -2   1   0     1315.20     1269.69     29.66 o 
  -1   1   0      156.29      150.71      3.28 o 
   0   1   0      212.64      188.37      7.35 o 
   1   1   0      349.83      315.51      5.53 o 
   2   1   0      559.78      517.89     10.24 o 
   3   1   0       80.71       87.97      7.00 o 
   4   1   0     1268.08     1297.36     76.12 o 
   5   1   0        0.28       -0.68      2.91 o 
   6   1   0        4.96        6.21     10.07 o 
   7   1   0      797.79      846.28     66.29 o 
   8   1   0        1.78        2.40      4.91 o 
  -8   2   0        1.45        5.65      6.72 o 
  -7   2   0      110.47      101.23     18.92 o 
  -6   2   0       11.74       14.05      5.64 o 
  -5   2   0       18.98       22.79      4.09 o 
  -4   2   0       40.50       47.29      5.13 o 
  -3   2   0      300.65      343.59     13.82 o 
  -2   2   0      399.59      407.58     11.29 o 
  -1   2   0       27.61       19.47      1.44 o 
   0   2   0       87.31       84.37      3.71 o 
   1   2   0     5478.94     4506.21    323.73 o 
   2   2   0      249.39      262.39      5.92 o 
   3   2   0      988.81      998.42     27.62 o 
   4   2   0        6.78        4.97      5.18 o 
   5   2   0      198.98      241.13     23.98 o 
   6   2   0        4.84        8.50      5.38 o 
   7   2   0      171.62      168.53     21.43 o 
   8   2   0       22.14       11.29     10.08 o 
  -8   3   0       82.77       88.02     62.93 o 
  -7   3   0       29.55       29.84      6.58 o 
  -6   3   0       83.08       87.29      6.35 o 
  -5   3   0        2.12        0.71      2.32 o 
  -4   3   0        2.47        2.47      1.89 o 
  -3   3   0       17.07       29.71      2.57 o 
  -2   3   0      385.01      352.58      7.06 o 
  -1   3   0      241.67      228.34      4.31 o 
   0   3   0     1262.22     1112.32     16.16 o 
   1   3   0      298.08      257.62      5.30 o 
   2   3   0     1470.82     1348.78     40.95 o 
   3   3   0       13.00        7.60      2.51 o 
   4   3   0        0.83        0.51      5.77 o 
   5   3   0      100.00      104.53     14.49 o 
   6   3   0        8.42        7.34      6.51 o 
   7   3   0        0.71        4.77      5.65 o 
   8   3   0        4.43        2.89      5.65 o 
  -8   4   0       72.71      112.98     17.91 o 
  -7   4   0       29.92       35.56      5.51 o 
  -6   4   0       16.69       10.84      4.69 o 
  -5   4   0      115.59      117.54     18.35 o 
  -4   4   0      939.51      931.84     39.78 o 
  -3   4   0       38.38       58.55      5.38 o 
  -2   4   0       91.81       88.96      5.52 o 
  -1   4   0       23.38       26.89      2.88 o 
   0   4   0       95.79       96.52      4.18 o 
   1   4   0        4.33        0.84      1.52 o 
   2   4   0        9.71        9.05      3.04 o 
   3   4   0       56.53       65.84      6.66 o 
   4   4   0      185.68      172.96     14.47 o 
   5   4   0      404.50      441.00     34.87 o 
   6   4   0      419.43      510.76     64.78 o 
   7   4   0      147.21      173.09     43.24 o 
   8   4   0       11.27       12.51     10.53 o 
  -8   5   0        1.48        4.59      7.51 o 
  -7   5   0        0.04        1.27      3.09 o 
  -6   5   0      298.50      284.59     19.00 o 
  -5   5   0       23.66       33.73      9.89 o 
  -4   5   0       70.21       72.15      7.10 o 
  -3   5   0        6.27        7.30      2.62 o 
  -2   5   0        3.84        5.92      2.24 o 
  -1   5   0      728.01      785.89     22.25 o 
   0   5   0     1970.53     1932.19     45.95 o 
   1   5   0        0.10        1.68      1.44 o 
   2   5   0      877.36      918.87     20.25 o 
   3   5   0        1.24        0.94      1.65 o 
   4   5   0        2.17        1.64      1.37 o 
   5   5   0        1.20        2.20      4.38 o 
   6   5   0      145.37      145.93     19.25 o 
   7   5   0       42.38       44.12     19.93 o 
   8   5   0       25.21       23.21     16.60 o 
  -7   6   0        0.26        1.12      1.95 o 
  -6   6   0        1.42        4.72      3.13 o 
  -5   6   0     2302.40     2619.60    119.74 o 
  -4   6   0      310.51      295.19     14.96 o 
  -3   6   0       14.25       15.41      5.62 o 
  -2   6   0       65.57       64.55      6.34 o 
  -1   6   0     2884.87     3073.88     58.18 o 
   0   6   0       68.68       61.18      5.28 o 
   1   6   0       24.85       19.91      2.93 o 
   2   6   0       22.86       19.86      3.78 o 
   3   6   0      747.16      634.06    108.78 o 
   4   6   0       32.75       29.48      3.81 o 
   5   6   0      386.88      387.42     29.45 o 
   6   6   0       87.20       76.65     42.78 o 
   7   6   0      224.21      207.39     20.80 o 
   8   6   0      192.28      222.85     25.62 o 
  -7   7   0       15.18       15.63     23.93 o 
  -6   7   0      140.94      132.38     11.87 o 
  -5   7   0      857.15      878.14     47.80 o 
  -4   7   0      172.77      162.91      9.71 o 
  -3   7   0      167.30      173.72     11.97 o 
  -2   7   0       11.33        6.21     11.96 o 
  -1   7   0       14.47       14.19      9.23 o 
   0   7   0      457.61      527.69     15.32 o 
   1   7   0      127.25      128.06     11.72 o 
   2   7   0      653.28      702.66     35.80 o 
   3   7   0      153.40      149.60     11.28 o 
   4   7   0        2.35        1.71      2.17 o 
   5   7   0       17.36       14.86      5.01 o 
   6   7   0       48.06       51.76     28.23 o 
   7   7   0       24.73       29.42     20.31 o 
  -7   8   0       36.66       43.74     43.06 o 
  -6   8   0        0.10        1.03      3.09 o 
  -5   8   0       75.47       85.29     14.13 o 
  -4   8   0      228.44      242.94     27.49 o 
  -3   8   0      330.35      324.34     38.24 o 
  -2   8   0       43.18       40.33      9.96 o 
  -1   8   0      278.38      274.49     24.49 o 
   0   8   0        0.81        0.79      0.93 o 
   1   8   0      248.14      265.80     15.45 o 
   2   8   0       31.61       36.87      8.38 o 
   3   8   0      116.14      135.85     13.19 o 
   4   8   0        3.66        4.99      5.53 o 
   5   8   0       15.93       14.14      8.41 o 
   6   8   0      141.86      158.38     26.60 o 
   7   8   0        0.37        0.20      9.09 o 
  -6   9   0        0.00        0.96      3.44 o 
  -5   9   0        3.73        2.06      6.92 o 
  -4   9   0      109.34      112.85     16.65 o 
  -3   9   0      343.33      355.92     66.17 o 
  -2   9   0        5.46        6.18      5.57 o 
  -1   9   0       49.90       42.98     27.48 o 
   0   9   0       22.41       26.77      3.44 o 
   1   9   0        0.05        0.99      1.95 o 
   2   9   0       22.83       29.02     10.37 o 
   3   9   0      105.90       90.87     12.25 o 
   4   9   0        0.54        1.61      3.74 o 
   5   9   0        7.29        5.49      4.63 o 
   6   9   0       19.05       20.83     12.45 o 
   7   9   0       39.58       39.43     18.29 o 
  -6  10   0        0.73        9.60      9.30 o 
  -5  10   0       17.90       17.62     12.14 o 
  -4  10   0       22.66       12.84      9.18 o 
  -3  10   0      137.59      166.37     38.57 o 
  -2  10   0       35.25       33.49     29.71 o 
  -1  10   0      118.24      116.48     12.77 o 
   0  10   0        1.76        2.16      1.19 o 
   1  10   0        1.08        2.39      2.01 o 
   2  10   0       59.66       61.61      8.78 o 
   3  10   0        0.48        1.18      4.28 o 
   4  10   0        4.65        4.14      3.99 o 
   5  10   0        0.99        2.10      6.78 o 
   6  10   0       21.81       23.24     15.54 o 
  -5  11   0       83.96      144.27     21.68 o 
  -4  11   0        0.99       -0.01      3.27 o 
  -3  11   0       77.83       78.71     24.06 o 
  -2  11   0       70.53       51.94     40.10 o 
   0  11   0      298.75      337.88     27.14 o 
   1  11   0      244.41      279.29     18.13 o 
   2  11   0       51.24       45.15      7.84 o 
   3  11   0       16.99       19.03      8.37 o 
   4  11   0      109.22      125.10     14.87 o 
   5  11   0       76.69       82.09     28.69 o 
  -4  12   0        2.79        3.14      5.47 o 
  -3  12   0       23.73       16.74     10.11 o 
  -2  12   0      141.55      124.28     22.09 o 
  -1  12   0        5.54        3.02      4.44 o 
   0  12   0      456.30      263.19     56.64 o 
   1  12   0      267.25      272.29     41.80 o 
   2  12   0      548.92      668.55     44.17 o 
   3  12   0      244.08      272.84     18.63 o 
   4  12   0      168.65      154.45     15.30 o 
   5  12   0        0.18        2.21      5.45 o 
  -3  13   0       18.89       16.98     13.08 o 
  -2  13   0       58.41       35.29     22.97 o 
  -1  13   0      103.87       85.55     67.50 o 
   0  13   0      172.73      117.73     36.80 o 
   1  13   0       37.20       18.25     19.04 o 
   2  13   0      236.14      230.75     28.21 o 
   3  13   0        3.57        6.32      6.19 o 
   4  13   0        0.28        2.60      3.83 o 
  -1  14   0       46.29       29.29     43.49 o 
   0  14   0      110.26       33.42     33.86 o 
   1  14   0        0.35        0.00      5.20 o 
   2  14   0        0.51       -0.24      5.51 o 
  -2 -14   1        1.73        2.02      5.36 o 
  -1 -14   1       22.14       15.22     10.40 o 
   0 -14   1        0.88        1.61      5.18 o 
   1 -14   1       19.04       17.20     15.64 o 
  -4 -13   1        0.17        4.19      7.45 o 
  -3 -13   1      112.98      123.07     26.03 o 
  -2 -13   1        5.07        6.11      5.24 o 
  -1 -13   1        1.95       -2.16      7.28 o 
   0 -13   1       23.58       18.59     23.53 o 
   1 -13   1       72.11       48.52     27.23 o 
   2 -13   1        0.81        8.28     10.15 o 
   3 -13   1       57.01       26.17     28.01 o 
  -5 -12   1       11.85        8.78      7.91 o 
  -4 -12   1      163.60      175.73     26.16 o 
  -3 -12   1      489.34      590.01     33.39 o 
  -2 -12   1       65.11       65.64     11.94 o 
  -1 -12   1      618.96      499.68     77.12 o 
   0 -12   1      768.89      418.72    232.42 o 
   2 -12   1       67.58      164.56     29.99 o 
   3 -12   1       16.96        9.25      7.94 o 
   4 -12   1       13.62        7.84      5.33 o 
  -5 -11   1        1.31        1.09      7.77 o 
  -4 -11   1       88.17      108.71     12.65 o 
  -3 -11   1        0.10       -0.74      5.34 o 
  -2 -11   1       59.88       67.82     18.83 o 
  -1 -11   1      652.19      633.16     35.70 o 
   0 -11   1      293.15      287.78     48.70 o 
   1 -11   1        5.37       11.57      6.99 o 
   2 -11   1      218.28      226.15     30.93 o 
   4 -11   1      150.59      124.18     14.22 o 
   5 -11   1        1.43        3.57      4.80 o 
  -6 -10   1        2.74        3.65      4.86 o 
  -5 -10   1        0.02        1.77      5.46 o 
  -4 -10   1        2.24        2.71      4.45 o 
  -3 -10   1      103.48      118.14     15.51 o 
  -2 -10   1       41.44       50.07     15.45 o 
  -1 -10   1       21.67       21.16      4.02 o 
   0 -10   1      357.78      368.13     20.79 o 
   1 -10   1        9.34       15.46      8.33 o 
   2 -10   1      114.03      139.52     51.71 o 
   3 -10   1        1.11        3.94      9.59 o 
   4 -10   1        1.88        2.45      7.33 o 
   5 -10   1        3.09        2.33      6.22 o 
   6 -10   1        0.39        1.67      3.25 o 
  -6  -9   1        0.37        2.46      5.47 o 
  -5  -9   1      103.26      116.14     23.53 o 
  -4  -9   1      217.07      217.19     17.71 o 
  -3  -9   1        1.44        3.64      3.82 o 
  -2  -9   1       26.58       23.63      9.47 o 
  -1  -9   1        0.77        2.47      2.47 o 
   0  -9   1       14.61       16.41      3.08 o 
   1  -9   1       23.15       23.65     15.80 o 
   2  -9   1       47.21       47.39     41.39 o 
   3  -9   1       58.39       44.96     30.02 o 
   4  -9   1       11.80        9.02     12.63 o 
   5  -9   1       26.99       18.73     11.68 o 
   6  -9   1        8.79       11.06      9.76 o 
  -7  -8   1        2.63        4.92      5.86 o 
  -6  -8   1        0.00        2.90      4.83 o 
  -5  -8   1       54.73       58.67      9.71 o 
  -4  -8   1      112.28      104.07      7.04 o 
  -3  -8   1       45.61       49.05     10.20 o 
  -2  -8   1       14.66       14.08      7.09 o 
  -1  -8   1        9.15       10.63      3.71 o 
   0  -8   1      338.27      377.78     17.11 o 
   1  -8   1      481.13      492.42     55.16 o 
   2  -8   1      228.39      246.17     39.08 o 
   3  -8   1      565.06      554.99     40.14 o 
   4  -8   1      235.02      226.16     25.00 o 
   5  -8   1      120.13      112.72      7.78 o 
   6  -8   1       14.53       18.36     10.34 o 
   7  -8   1      149.20      178.04     36.17 o 
  -7  -7   1      119.09      152.31     55.79 o 
  -6  -7   1       87.31       95.61     44.42 o 
  -5  -7   1      171.75      164.05     11.76 o 
  -4  -7   1       44.68       40.57      4.13 o 
  -3  -7   1        7.91        6.82      2.83 o 
  -2  -7   1      583.00      567.88     30.47 o 
  -1  -7   1      528.10      557.82     24.57 o 
   0  -7   1      566.23      572.84      9.94 o 
   1  -7   1      286.23      316.26     22.14 o 
   2  -7   1       33.07       28.77     23.86 o 
   3  -7   1       17.98       17.06      1.42 o 
   4  -7   1      153.35      162.75     12.82 o 
   5  -7   1       88.53       98.87     13.39 o 
   6  -7   1        0.03       -0.23      3.60 o 
   7  -7   1        0.88        2.95      4.57 o 
  -7  -6   1       29.82       30.63     14.93 o 
  -6  -6   1      455.37      472.77     35.61 o 
  -5  -6   1      549.38      533.70     53.27 o 
  -4  -6   1      704.62      773.82     27.99 o 
  -3  -6   1      153.88      170.80     10.64 o 
  -2  -6   1      494.37      481.78     11.33 o 
  -1  -6   1      191.02      200.83      6.91 o 
   0  -6   1     1255.88     1269.60     30.81 o 
   1  -6   1      170.87      168.00     20.70 o 
   2  -6   1        8.47        9.26      8.83 o 
   3  -6   1      676.83      753.68     41.40 o 
   4  -6   1      171.49      205.37     13.76 o 
   5  -6   1     2227.43     2430.61    192.19 o 
   6  -6   1        7.25        7.90      3.78 o 
   7  -6   1       78.52       79.60      7.30 o 
  -8  -5   1       12.48       12.95      7.46 o 
  -7  -5   1      102.04      127.78     21.12 o 
  -6  -5   1       67.04       61.32     30.11 o 
  -5  -5   1      420.62      438.91     32.73 o 
  -4  -5   1       79.20       72.97      6.93 o 
  -3  -5   1      142.41      142.96     14.33 o 
  -2  -5   1     1330.57     1362.98     32.99 o 
  -1  -5   1      271.69      304.60      8.58 o 
   0  -5   1      809.09      782.71     22.56 o 
   1  -5   1     3017.82     3369.70     66.62 o 
   2  -5   1     1888.05     2162.63     27.33 o 
   3  -5   1       13.25       20.81      4.30 o 
   4  -5   1        6.50        8.15      3.35 o 
   5  -5   1       75.31       82.90      8.55 o 
   6  -5   1       94.89       92.76      7.50 o 
   7  -5   1       35.93       30.75     15.61 o 
   8  -5   1       29.93       29.99     22.76 o 
  -8  -4   1       20.56       10.57     11.25 o 
  -7  -4   1        6.37        4.88      7.06 o 
  -6  -4   1        9.25       16.54      8.10 o 
  -5  -4   1     1041.61     1060.78     37.87 o 
  -4  -4   1      107.70      116.89     17.00 o 
  -3  -4   1      554.82      597.65     14.87 o 
  -2  -4   1      742.42      748.62     16.29 o 
  -1  -4   1      636.06      595.83      9.68 o 
   0  -4   1      321.04      308.24      8.26 o 
   1  -4   1      167.77      155.24      6.19 o 
   2  -4   1      660.99      749.88     14.77 o 
   3  -4   1      387.54      461.94     31.58 o 
   4  -4   1        1.31        1.67      2.67 o 
   5  -4   1      474.86      501.15     31.20 o 
   6  -4   1      538.25      512.80     28.79 o 
   7  -4   1       43.10       48.78      6.38 o 
   8  -4   1       14.76       10.25      8.54 o 
  -8  -3   1        2.00        3.32      4.49 o 
  -7  -3   1        0.01        0.74      6.28 o 
  -6  -3   1       48.57       46.86     25.53 o 
  -5  -3   1       55.58       50.92     22.61 o 
  -4  -3   1        1.47        3.09      4.64 o 
  -3  -3   1      258.56      280.67      9.90 o 
  -2  -3   1      333.83      314.25     12.99 o 
  -1  -3   1     1138.20      953.62     13.22 o 
   0  -3   1        0.27        0.96      0.89 o 
   1  -3   1      627.91      607.60      9.39 o 
   2  -3   1      354.73      374.77     11.34 o 
   3  -3   1       10.12       13.82      2.84 o 
   4  -3   1        8.93       18.81      5.89 o 
   5  -3   1       30.53       34.29      6.59 o 
   6  -3   1      311.24      283.28     29.53 o 
   7  -3   1      377.09      402.01     46.91 o 
   8  -3   1        3.57       11.19     13.58 o 
  -8  -2   1      105.01       90.31     35.86 o 
  -7  -2   1       22.45       26.49     12.29 o 
  -6  -2   1        0.77        3.15      7.56 o 
  -5  -2   1      516.78      548.20     43.51 o 
  -4  -2   1       47.92       59.61      9.45 o 
  -3  -2   1       11.87        7.92      1.33 o 
  -2  -2   1      108.26      105.98      4.38 o 
  -1  -2   1     1188.08     1048.45     27.05 o 
   0  -2   1      291.46      272.73      8.36 o 
   1  -2   1      804.65      751.15     33.53 o 
   2  -2   1     1500.14     1349.84     35.25 o 
   3  -2   1        1.95        6.09      2.26 o 
   4  -2   1      504.53      501.59     10.93 o 
   5  -2   1        1.36        0.88      1.47 o 
   6  -2   1      106.75      114.54      9.27 o 
   7  -2   1       33.29       20.43     16.53 o 
   8  -2   1       18.58       10.41     10.79 o 
  -8  -1   1        4.59        7.64      6.77 o 
  -7  -1   1       66.74       72.72     30.98 o 
  -6  -1   1       33.15       39.76     16.69 o 
  -5  -1   1      244.13      265.13     25.65 o 
  -4  -1   1      879.32      975.59     24.90 o 
  -3  -1   1      102.13       98.41      6.03 o 
  -2  -1   1      333.95      308.91      5.64 o 
   0  -1   1        4.70        3.66      0.75 o 
   1  -1   1       40.95       45.66      2.22 o 
   2  -1   1      256.94      225.27      5.71 o 
   3  -1   1      138.89      135.05      4.05 o 
   4  -1   1      113.27      127.91      9.50 o 
   5  -1   1      512.85      548.06     28.37 o 
   6  -1   1       45.67       45.85      5.61 o 
   7  -1   1      363.44      373.50     28.20 o 
   8  -1   1       17.86       12.08      8.71 o 
  -8   0   1       45.66       33.65     20.04 o 
  -7   0   1       10.15       14.08      8.23 o 
  -6   0   1       28.93       34.57      3.48 o 
  -5   0   1     1467.08     1434.13     20.75 o 
  -4   0   1       74.45       70.68      5.63 o 
  -3   0   1        3.64        2.29      1.03 o 
  -2   0   1        1.64        1.34      0.67 o 
  -1   0   1     1631.99     1396.86     26.45 o 
   1   0   1       40.54       47.51      2.51 o 
   2   0   1      101.84       83.49      4.56 o 
   3   0   1      623.59      563.66     15.51 o 
   4   0   1     2101.99     2191.03     53.02 o 
   5   0   1        5.62       13.47      4.57 o 
   6   0   1       89.86       83.90      7.52 o 
   7   0   1       51.62       57.90      9.88 o 
   8   0   1      126.85      126.37     15.81 o 
  -8   1   1      102.05       94.26     24.17 o 
  -7   1   1       44.51       47.25     28.68 o 
  -6   1   1        3.03        1.15      1.82 o 
  -5   1   1       15.00       25.33      3.05 o 
  -4   1   1       39.28       37.82      3.63 o 
  -3   1   1     1396.00     1459.28     33.44 o 
  -2   1   1      867.71      794.38     23.79 o 
   0   1   1      263.94      215.50      3.99 o 
   1   1   1      296.07      294.64      7.50 o 
   2   1   1     1022.43      954.29     16.36 o 
   3   1   1      224.24      241.38      5.52 o 
   4   1   1      225.81      239.17     13.94 o 
   5   1   1       51.13       58.23     11.52 o 
   6   1   1      170.85      156.24     15.34 o 
   7   1   1       68.20       56.54      9.13 o 
   8   1   1        0.14        2.36      7.36 o 
  -8   2   1       15.08       19.23     12.12 o 
  -7   2   1       25.32       24.46     15.38 o 
  -6   2   1      166.36      161.68     11.94 o 
  -5   2   1        9.69        8.10      3.12 o 
  -4   2   1      948.28     1371.86    166.59 o 
  -3   2   1     1511.77     1614.35     31.81 o 
  -2   2   1      132.89      135.94      3.84 o 
  -1   2   1     2928.61     2675.83    225.12 o 
   0   2   1        6.36        7.81      0.99 o 
   1   2   1       19.74       15.15      1.47 o 
   2   2   1     4384.63     3821.26     82.70 o 
   3   2   1     1127.51     1111.36     30.18 o 
   4   2   1       34.76       34.40     21.49 o 
   5   2   1       21.88       26.89     17.51 o 
   6   2   1      112.32      130.26     24.26 o 
   7   2   1       13.84        7.31      5.20 o 
   8   2   1       76.49       65.37     32.79 o 
  -8   3   1        0.76        6.34     12.61 o 
  -7   3   1       12.14        5.80      6.41 o 
  -6   3   1       38.70       38.71      6.65 o 
  -5   3   1       69.41       66.96      6.78 o 
  -4   3   1       33.70       38.67      4.00 o 
  -3   3   1      283.07      265.03     12.33 o 
  -2   3   1      536.23      543.15     16.52 o 
  -1   3   1      215.97      214.12      6.43 o 
   0   3   1      714.63      654.19      9.21 o 
   1   3   1        0.18        0.86      1.30 o 
   2   3   1       52.63       52.56      3.27 o 
   3   3   1       10.88        9.91      1.70 o 
   4   3   1       47.39       44.96      8.25 o 
   5   3   1        9.84        9.27      5.08 o 
   6   3   1       94.60       91.54     10.80 o 
   7   3   1        0.54        1.66      4.75 o 
   8   3   1       18.74       17.59     15.80 o 
  -8   4   1       48.60       46.62     46.00 o 
  -7   4   1       15.27       11.01      7.24 o 
  -6   4   1       15.64       17.58      5.88 o 
  -5   4   1       15.84       18.80      9.11 o 
  -4   4   1      262.01      273.36     19.28 o 
  -3   4   1      267.89      245.19     11.82 o 
  -2   4   1      459.75      507.47     16.14 o 
  -1   4   1      759.01      687.68     17.45 o 
   0   4   1      132.99      118.78      6.37 o 
   1   4   1     1040.45     1003.15     15.98 o 
   2   4   1       42.25       49.21      4.28 o 
   3   4   1      396.35      377.26      8.16 o 
   4   4   1      280.03      301.54     16.42 o 
   5   4   1      429.11      424.66     29.41 o 
   6   4   1       29.85       36.14     16.11 o 
   7   4   1      245.14      295.09     44.75 o 
   8   4   1        2.81        6.20      8.44 o 
  -7   5   1       53.42       52.73     11.98 o 
  -6   5   1       28.80       26.70      9.65 o 
  -5   5   1       28.43       34.79      5.14 o 
  -4   5   1      161.35      151.47      8.08 o 
  -3   5   1      149.51      167.28      9.26 o 
  -2   5   1       91.04       97.33      8.17 o 
  -1   5   1      753.26      681.95     22.56 o 
   0   5   1      188.92      191.80      5.03 o 
   1   5   1      198.40      192.10      5.89 o 
   2   5   1      120.24      112.24      7.91 o 
   3   5   1        6.30        7.04      3.51 o 
   4   5   1       95.32       67.42      7.41 o 
   5   5   1        0.02        2.83      4.76 o 
   6   5   1       60.50       63.28     35.73 o 
   7   5   1       85.23       92.56     18.59 o 
   8   5   1        0.00       -0.97      7.47 o 
  -7   6   1       24.98       21.76     14.24 o 
  -6   6   1       81.01       65.78      8.90 o 
  -5   6   1     1597.69     1772.85    173.57 o 
  -4   6   1      278.31      283.78     12.22 o 
  -3   6   1        3.95        5.10      2.01 o 
  -2   6   1        2.36        3.01      1.55 o 
  -1   6   1     1009.14     1080.24     23.09 o 
   0   6   1      217.74      208.57      5.80 o 
   1   6   1        0.58        1.18      1.42 o 
   2   6   1       81.87       82.48      7.89 o 
   3   6   1     1203.80     1366.30     58.32 o 
   4   6   1      544.37      577.26     36.55 o 
   5   6   1       13.78       14.36      1.88 o 
   6   6   1        6.25        8.97      7.95 o 
   7   6   1     1326.08     1498.12    186.76 o 
   8   6   1       39.71       25.91     18.02 o 
  -7   7   1        4.73        3.85      5.47 o 
  -6   7   1      101.03       87.21      8.80 o 
  -5   7   1      265.09      281.01     16.46 o 
  -4   7   1      122.96      127.52      9.75 o 
  -3   7   1       88.90       80.90     12.42 o 
  -2   7   1      320.25      328.66     16.97 o 
  -1   7   1      841.02      901.15     43.91 o 
   0   7   1      130.64      141.10     11.93 o 
   1   7   1       47.25       50.48      5.43 o 
   2   7   1      969.28     1029.36     52.53 o 
   3   7   1       38.76       32.40     12.32 o 
   4   7   1        0.03        0.81      1.62 o 
   5   7   1       58.74       63.14      9.02 o 
   6   7   1      169.89      164.41     36.69 o 
   7   7   1       81.44      100.18     23.68 o 
  -6   8   1       12.13       13.74     13.41 o 
  -5   8   1       92.73       99.50     15.83 o 
  -4   8   1      315.91      345.08     30.29 o 
  -3   8   1      721.43      688.15     40.68 o 
  -2   8   1      151.64      173.17     41.81 o 
  -1   8   1       77.89       78.04     11.50 o 
   0   8   1      134.69      130.83     11.50 o 
   1   8   1      238.50      238.47     13.90 o 
   2   8   1       67.89       80.03     10.91 o 
   3   8   1      126.97      115.01     18.89 o 
   4   8   1        0.03        0.65      3.67 o 
   5   8   1       37.00       38.48      5.85 o 
   6   8   1      523.47      583.30     48.84 o 
   7   8   1       20.66       14.83     15.43 o 
  -6   9   1        0.76        5.32      7.25 o 
  -5   9   1        7.71        6.38      7.78 o 
  -4   9   1      121.36      122.82     10.38 o 
  -3   9   1      758.01      849.36    149.22 o 
  -2   9   1      212.28      198.05     27.75 o 
  -1   9   1        4.84        4.60      4.23 o 
   0   9   1       62.27       64.11      3.07 o 
   1   9   1      155.99      167.74      9.96 o 
   2   9   1       67.98       73.06     12.59 o 
   3   9   1       12.97        9.54      4.67 o 
   4   9   1       29.80       35.70     17.16 o 
   5   9   1        9.08        8.14      3.83 o 
   6   9   1       40.56       27.53     21.55 o 
   7   9   1       18.68       13.66      8.17 o 
  -5  10   1        2.26        2.40      3.62 o 
  -4  10   1       10.70        4.72      5.05 o 
  -3  10   1      213.08      196.51     35.26 o 
  -2  10   1       77.75       77.56     48.73 o 
  -1  10   1       14.04       13.57      8.61 o 
   0  10   1       25.24       22.20      2.63 o 
   1  10   1       64.93       58.07      8.64 o 
   2  10   1       16.30       14.98      5.80 o 
   3  10   1      108.44      125.11     13.35 o 
   4  10   1      123.75      106.32     15.64 o 
   5  10   1       17.50       14.94      8.88 o 
   6  10   1       10.06        9.51     10.17 o 
  -5  11   1       92.57      109.18     18.89 o 
  -4  11   1       13.95       12.16     11.35 o 
  -3  11   1      178.43      184.37     30.34 o 
  -2  11   1       10.03       12.74     11.06 o 
   0  11   1        7.99        7.27      5.81 o 
   1  11   1       22.29       19.18      8.10 o 
   2  11   1       10.91       14.09      7.54 o 
   3  11   1        1.79        1.68      3.40 o 
   4  11   1        0.87        1.10      4.44 o 
   5  11   1        1.46        4.89      6.76 o 
   6  11   1       12.12       10.22      7.94 o 
  -4  12   1        0.01        1.93      4.26 o 
  -3  12   1        1.21        3.26      6.27 o 
  -2  12   1       32.31       23.58     17.14 o 
  -1  12   1       11.97        8.43      5.82 o 
   0  12   1       49.67       26.89     25.13 o 
   1  12   1      214.72      213.59     33.45 o 
   2  12   1      715.93      768.46     43.22 o 
   3  12   1      244.54      246.86     19.14 o 
   4  12   1       26.23       23.44     11.29 o 
   5  12   1        3.13        2.29      7.43 o 
  -3  13   1       23.53       13.13     12.28 o 
  -2  13   1        0.18       10.41     15.68 o 
  -1  13   1      116.67       82.43     35.67 o 
   0  13   1        4.29        3.76      6.03 o 
   1  13   1      128.08      139.55     21.43 o 
   2  13   1      368.28      424.42     73.01 o 
   3  13   1      335.19      352.70    100.26 o 
   4  13   1       43.62       32.15     16.73 o 
  -1  14   1        0.64        6.04      5.82 o 
   0  14   1        1.66        4.39     10.62 o 
   1  14   1       17.54        7.11     12.13 o 
   2  14   1        0.49        0.55      6.81 o 
  -2 -14   2       16.69       11.80      9.03 o 
  -1 -14   2       10.42        4.25      5.64 o 
   0 -14   2       12.50        9.40      6.71 o 
   1 -14   2        0.30        2.72      9.08 o 
  -3 -13   2        8.84        3.76      7.86 o 
  -2 -13   2      153.47      188.81     27.01 o 
  -1 -13   2        2.41       10.02     10.44 o 
   0 -13   2       11.02       12.85     11.80 o 
   1 -13   2       14.58       18.32     12.49 o 
   2 -13   2        1.57        3.89      8.81 o 
   3 -13   2        1.57        3.04      8.22 o 
  -4 -12   2        0.09        3.86      3.92 o 
  -3 -12   2       41.71       37.02     18.02 o 
  -2 -12   2       44.82       41.51     15.33 o 
  -1 -12   2       42.32       30.46     16.11 o 
   0 -12   2       64.45       82.11     50.81 o 
   1 -12   2        3.17        2.31      5.74 o 
   2 -12   2       21.95       11.15     12.17 o 
   3 -12   2       75.35       42.71     32.33 o 
   4 -12   2       14.45        9.53     11.37 o 
  -5 -11   2        0.80        3.58      4.68 o 
  -4 -11   2       48.72       54.08     13.19 o 
  -3 -11   2      167.43      190.83     31.44 o 
  -2 -11   2      703.59      708.04     38.52 o 
  -1 -11   2      272.89      309.40     28.92 o 
   0 -11   2      375.36      336.80     37.83 o 
   1 -11   2        6.18        1.72      4.42 o 
   2 -11   2       80.18       49.32     52.62 o 
   3 -11   2       40.23       23.13     19.49 o 
   4 -11   2       33.34       20.86      9.99 o 
   5 -11   2        0.52        1.56      6.32 o 
  -6 -10   2        1.40       -0.33      6.78 o 
  -5 -10   2      411.27      455.38     34.46 o 
  -4 -10   2        3.89        2.97      3.26 o 
  -3 -10   2       23.40       23.25      8.03 o 
  -2 -10   2      740.44      790.39     52.87 o 
  -1 -10   2      704.49      767.40     76.66 o 
   0 -10   2      606.19      575.71     49.35 o 
   1 -10   2        3.36        3.09      5.20 o 
   2 -10   2        6.33       10.33     14.20 o 
   3 -10   2       33.74       18.18     10.67 o 
   4 -10   2        0.96        2.37      2.87 o 
   5 -10   2        0.85        4.35      5.80 o 
   6 -10   2        1.48        1.45      3.44 o 
  -6  -9   2       13.74       15.32      5.83 o 
  -5  -9   2       11.04        9.98      6.70 o 
  -4  -9   2       61.86       70.55     11.02 o 
  -3  -9   2       13.35       19.20      9.12 o 
  -2  -9   2       25.46       27.34     12.31 o 
  -1  -9   2       56.91       54.87      5.27 o 
   0  -9   2       84.32       76.09     11.39 o 
   1  -9   2        5.78        3.45      3.74 o 
   2  -9   2      309.23      302.88     35.51 o 
   3  -9   2       11.88       11.40     10.20 o 
   4  -9   2      172.68      163.75     17.29 o 
   5  -9   2        3.80        5.36      8.93 o 
   6  -9   2       63.20       60.36     14.98 o 
  -7  -8   2       12.51       13.62     10.69 o 
  -6  -8   2       55.04       56.15     28.82 o 
  -5  -8   2       22.00       15.98     10.80 o 
  -4  -8   2       59.02       55.68      6.32 o 
  -3  -8   2      243.79      270.51     18.02 o 
  -2  -8   2      390.54      435.71     22.20 o 
  -1  -8   2       15.41       15.81      4.73 o 
   0  -8   2      205.71      200.99     11.44 o 
   1  -8   2       32.20       27.31     19.22 o 
   2  -8   2       25.44      130.43     76.95 o 
   3  -8   2       30.16       23.87     26.79 o 
   4  -8   2      253.51      252.57     26.56 o 
   5  -8   2       59.73       50.87      9.85 o 
   6  -8   2        1.23        1.06      4.07 o 
   7  -8   2        3.14        4.41      3.81 o 
  -7  -7   2      105.30       98.55     68.11 o 
  -6  -7   2       14.95       14.94     10.34 o 
  -5  -7   2       49.43       55.01     11.53 o 
  -4  -7   2        1.39        1.03      2.54 o 
  -3  -7   2       47.34       56.11      7.41 o 
  -2  -7   2       14.51       12.36      6.55 o 
  -1  -7   2      324.42      324.39     15.64 o 
   0  -7   2      406.85      392.80     17.60 o 
   1  -7   2      340.23      377.33     37.45 o 
   2  -7   2       11.47        7.45      5.70 o 
   3  -7   2      484.85      453.61     48.73 o 
   4  -7   2     1250.95     1468.66     66.13 o 
   5  -7   2       71.24       81.42     12.06 o 
   6  -7   2        1.49        1.27      2.97 o 
   7  -7   2        6.32        5.66      6.20 o 
  -7  -6   2       24.33       31.63     14.05 o 
  -6  -6   2      219.80      246.06     42.39 o 
  -5  -6   2      871.69      892.44     87.76 o 
  -4  -6   2       78.05       63.85     11.76 o 
  -3  -6   2        9.83        9.81      3.73 o 
  -2  -6   2      206.71      243.81      7.82 o 
  -1  -6   2       45.05       46.64      5.07 o 
   0  -6   2     1608.34     1598.48     48.57 o 
   1  -6   2      202.07      231.03      7.65 o 
   2  -6   2      168.64      142.04     17.90 o 
   3  -6   2      278.57      238.80     20.56 o 
   4  -6   2     1065.54     1050.64     26.53 o 
   5  -6   2      155.21      135.51      7.60 o 
   6  -6   2      151.00      157.06     10.10 o 
   7  -6   2       10.11        7.93      3.92 o 
  -7  -5   2        5.49        5.20      7.74 o 
  -6  -5   2       47.61       50.59     23.71 o 
  -5  -5   2      385.68      389.51     34.27 o 
  -4  -5   2      121.07      146.37     11.40 o 
  -3  -5   2        3.09        0.37      1.89 o 
  -2  -5   2      438.37      470.40     15.69 o 
  -1  -5   2     1648.20     1972.30     51.83 o 
   0  -5   2      272.25      277.61      8.37 o 
   1  -5   2       11.81       15.34      2.47 o 
   2  -5   2     2139.48     1981.09    119.68 o 
   3  -5   2      425.86      457.05     20.80 o 
   4  -5   2      102.52       98.11      8.88 o 
   5  -5   2      228.30      228.74     14.15 o 
   6  -5   2      486.08      492.56     29.13 o 
   7  -5   2       42.80       24.69     12.62 o 
   8  -5   2        6.45        7.47      5.86 o 
  -8  -4   2        6.07        3.01      5.60 o 
  -7  -4   2      238.53      223.61     24.90 o 
  -6  -4   2     1763.65     1910.64    128.78 o 
  -5  -4   2       51.28       54.65     16.31 o 
  -4  -4   2        0.51        0.63      0.49 o 
  -3  -4   2     1725.11     1855.27     31.79 o 
  -2  -4   2     1727.86     1923.35     55.01 o 
  -1  -4   2       89.71       85.90      4.50 o 
   0  -4   2        0.05        0.48      0.90 o 
   1  -4   2      125.28      103.66      4.92 o 
   2  -4   2     1483.91     1495.97     39.40 o 
   3  -4   2        7.88       11.04      4.94 o 
   4  -4   2       18.17       23.67      4.45 o 
   5  -4   2      509.09      521.63     23.11 o 
   6  -4   2     1080.59     1261.08     67.42 o 
   7  -4   2      179.51      149.66     10.95 o 
   8  -4   2       27.85       28.84      7.34 o 
  -8  -3   2       41.77       35.33     23.31 o 
  -7  -3   2        0.37        2.53      4.32 o 
  -6  -3   2       68.29       79.63     22.25 o 
  -5  -3   2      313.20      320.15     22.17 o 
  -4  -3   2       21.36       23.25      2.84 o 
  -3  -3   2      299.31      297.13      6.14 o 
  -2  -3   2        0.94        0.93      0.98 o 
  -1  -3   2       12.72       17.18      2.12 o 
   0  -3   2      599.56      514.16     22.44 o 
   1  -3   2       13.25        9.83      1.61 o 
   2  -3   2      956.02      939.57     21.26 o 
   3  -3   2      291.58      297.57     11.18 o 
   4  -3   2      197.81      194.87     10.18 o 
   5  -3   2      195.14      199.12     11.98 o 
   6  -3   2       76.76       81.45      7.05 o 
   7  -3   2       47.41       44.95      7.39 o 
   8  -3   2       47.38       54.66     10.08 o 
  -8  -2   2       63.37       49.20     25.16 o 
  -7  -2   2        1.02        3.59      5.74 o 
  -6  -2   2      552.49      604.84     83.80 o 
  -5  -2   2       63.01       55.78      6.94 o 
  -4  -2   2      964.91      879.07     37.78 o 
  -3  -2   2      396.66      378.79      8.67 o 
  -2  -2   2     1481.55     1460.52     20.40 o 
  -1  -2   2        0.18        1.01      1.21 o 
   0  -2   2     2440.54     2435.45     51.23 o 
   1  -2   2      275.08      266.74      9.75 o 
   2  -2   2      896.21      820.39     25.39 o 
   3  -2   2     1101.08     1173.98     22.03 o 
   4  -2   2      186.05      195.69      9.44 o 
   5  -2   2      140.93      135.22      9.01 o 
   6  -2   2       21.02       25.52     11.16 o 
   7  -2   2        4.26        5.09      3.56 o 
   8  -2   2        7.76        4.91      7.19 o 
  -8  -1   2       85.21       99.53     76.27 o 
  -7  -1   2       64.18       76.02     31.46 o 
  -6  -1   2        4.70        6.61      5.01 o 
  -5  -1   2      138.04      123.69     16.09 o 
  -4  -1   2       32.84       42.92      4.02 o 
  -3  -1   2       44.97       48.81      3.49 o 
  -2  -1   2        7.68        7.00      1.33 o 
  -1  -1   2       37.40       34.10      1.80 o 
   0  -1   2       19.99       22.01      2.08 o 
   1  -1   2     1042.65      935.29     43.25 o 
   2  -1   2      314.93      309.17      7.48 o 
   3  -1   2      644.35      641.67     18.69 o 
   4  -1   2      312.21      279.27      7.79 o 
   5  -1   2      103.77      103.56      8.75 o 
   6  -1   2       41.27       46.68      5.33 o 
   7  -1   2       81.46       90.38     10.54 o 
   8  -1   2       15.87        8.51      9.53 o 
  -8   0   2       33.06       45.14     30.51 o 
  -7   0   2       88.96       97.98     27.33 o 
  -6   0   2        1.71        2.88      2.32 o 
  -5   0   2       58.56       39.61      4.75 o 
  -4   0   2        2.05        3.77      1.87 o 
  -3   0   2       23.76       29.99      2.70 o 
  -2   0   2     1299.39     1240.43     26.01 o 
   0   0   2        8.20       11.86      1.05 o 
   1   0   2       40.35       44.66      2.31 o 
   2   0   2     2303.48     2097.24     57.50 o 
   3   0   2      139.37      135.80      5.13 o 
   4   0   2     1008.03      885.57     31.70 o 
   5   0   2      482.86      457.41     46.88 o 
   6   0   2       27.04       22.56      3.38 o 
   7   0   2      151.22      155.07     22.36 o 
   8   0   2        0.43        2.42      6.07 o 
  -8   1   2        2.05        4.41     16.25 o 
  -7   1   2        7.65        4.85      3.71 o 
  -6   1   2       32.65       25.88     11.52 o 
  -5   1   2      211.63      224.55      8.30 o 
  -4   1   2       12.10       18.11      1.98 o 
  -3   1   2      352.95      423.21     10.71 o 
  -2   1   2      259.82      272.27     12.68 o 
  -1   1   2      129.06      135.74     10.21 o 
   0   1   2      329.06      310.00      8.50 o 
   1   1   2        0.78        0.31      0.64 o 
   2   1   2     4362.77     4118.96    256.75 o 
   3   1   2     1059.48     1008.32     37.82 o 
   4   1   2      695.00      738.19     11.50 o 
   5   1   2       60.80       65.41      5.83 o 
   6   1   2       13.66       13.02      1.95 o 
   7   1   2       10.53       15.03      8.43 o 
   8   1   2       12.24       12.12     13.61 o 
  -8   2   2        1.22        5.07     10.55 o 
  -7   2   2       95.50      101.74     15.94 o 
  -6   2   2      117.84      135.86     12.81 o 
  -5   2   2      201.03      238.21     10.05 o 
  -4   2   2       22.25       40.46      4.11 o 
  -3   2   2     2035.22     2093.07     36.99 o 
  -2   2   2      225.98      203.36      4.87 o 
  -1   2   2      571.27      522.12     10.74 o 
   0   2   2      254.05      241.77      5.10 o 
   1   2   2       22.10       22.03      2.20 o 
   2   2   2     3731.79     3574.72     85.93 o 
   3   2   2       69.11       72.52      4.62 o 
   4   2   2       29.25       23.10      2.81 o 
   5   2   2      185.40      181.21     16.40 o 
   6   2   2      661.27      683.72     48.33 o 
   7   2   2        2.52        2.54      4.54 o 
   8   2   2       20.31       16.53     11.28 o 
  -8   3   2       39.68       30.74     21.98 o 
  -7   3   2       30.59       27.75     13.66 o 
  -6   3   2      311.28      340.43     22.20 o 
  -5   3   2       45.52       39.54      4.62 o 
  -4   3   2      499.29      480.44     28.40 o 
  -3   3   2      123.36      168.78     17.39 o 
  -2   3   2      318.78      320.80     14.68 o 
  -1   3   2      414.52      384.54      8.99 o 
   0   3   2      286.67      275.28      6.63 o 
   1   3   2      106.23      101.41      4.60 o 
   2   3   2     4149.71     3455.35    246.26 o 
   3   3   2       28.85       26.32      2.71 o 
   4   3   2       13.73       11.62      1.40 o 
   5   3   2      207.42      226.87     19.99 o 
   6   3   2       87.09       81.42     15.31 o 
   7   3   2       10.90       11.58      7.48 o 
   8   3   2       10.78       11.89      8.93 o 
  -7   4   2       69.55       43.32     25.27 o 
  -6   4   2       46.07       35.38      7.81 o 
  -5   4   2      125.15       91.85      9.06 o 
  -4   4   2        1.57        0.52      1.20 o 
  -3   4   2      460.82      455.99     10.99 o 
  -2   4   2       74.61       75.96      5.09 o 
  -1   4   2      900.55      882.37     20.00 o 
   0   4   2      514.99      505.52     21.99 o 
   1   4   2      128.15      131.18      4.62 o 
   2   4   2      743.32      724.25     15.11 o 
   3   4   2       29.10       27.34      4.12 o 
   4   4   2        9.74        8.22      1.43 o 
   5   4   2        0.42        0.76      4.19 o 
   6   4   2      217.46      237.70     33.02 o 
   7   4   2       16.00       16.35     10.94 o 
   8   4   2        6.63        8.48      8.29 o 
  -7   5   2       35.44       33.13     18.85 o 
  -6   5   2      422.66      414.08     58.91 o 
  -5   5   2      213.56      203.48     22.18 o 
  -4   5   2       14.99       13.97      2.78 o 
  -3   5   2        9.40       19.54      4.08 o 
  -2   5   2        3.15        5.26      2.03 o 
  -1   5   2      233.92      245.63      8.76 o 
   0   5   2      673.48      635.87     20.59 o 
   1   5   2        9.40        7.91      2.80 o 
   2   5   2      331.38      320.59      9.71 o 
   3   5   2      112.58      100.35      8.97 o 
   4   5   2       78.60       81.04      7.57 o 
   5   5   2        6.50        6.68      6.01 o 
   6   5   2       73.87       68.87     27.84 o 
   7   5   2        8.98        6.32      7.31 o 
   8   5   2        5.08        5.61      8.32 o 
  -7   6   2        4.80        2.64      4.35 o 
  -6   6   2        4.52        6.43      4.87 o 
  -5   6   2     1026.51     1118.10     59.46 o 
  -4   6   2      231.09      207.81     39.26 o 
  -3   6   2       12.18       10.55      3.50 o 
  -2   6   2      323.36      347.75     15.59 o 
  -1   6   2      365.15      390.76     12.93 o 
   0   6   2       66.82       71.18      6.03 o 
   1   6   2       10.11        8.64      3.62 o 
   2   6   2      156.85      140.63     11.30 o 
   3   6   2      206.13      210.08     11.52 o 
   4   6   2       92.26       88.16      9.41 o 
   5   6   2       44.79       49.09      5.14 o 
   6   6   2      426.46      470.52     39.94 o 
   7   6   2       41.24       39.93     21.92 o 
   8   6   2       12.71        8.39      7.79 o 
  -7   7   2       13.17       14.35     28.63 o 
  -6   7   2       71.79       75.16     10.41 o 
  -5   7   2      199.97      189.08     12.47 o 
  -4   7   2       58.70       60.33      4.59 o 
  -3   7   2        2.33        3.08      1.46 o 
  -2   7   2      115.70      135.48     11.11 o 
  -1   7   2     1314.74     1429.25     46.74 o 
   0   7   2      362.17      325.93     14.89 o 
   1   7   2      321.21      340.19     18.69 o 
   2   7   2      301.67      316.62     18.52 o 
   3   7   2      226.90      240.42     17.07 o 
   4   7   2       82.66       92.05     13.06 o 
   5   7   2       67.63       68.53     14.16 o 
   6   7   2      281.13      301.36     25.93 o 
   7   7   2        0.35       -2.35     10.04 o 
  -6   8   2      103.16      114.32     21.43 o 
  -5   8   2        5.93        3.52      3.43 o 
  -4   8   2      991.15     1164.94    127.78 o 
  -3   8   2      554.49      541.89     35.96 o 
  -2   8   2      446.15      520.61     22.24 o 
  -1   8   2       12.86       11.30      3.36 o 
   0   8   2      357.49      375.82     20.78 o 
   1   8   2      614.58      652.20     33.82 o 
   2   8   2      180.59      163.16     13.29 o 
   3   8   2      246.92      260.58     15.11 o 
   4   8   2      157.91      165.85     14.18 o 
   5   8   2      425.53      463.65     41.93 o 
   6   8   2      367.45      351.44     33.31 o 
   7   8   2      138.51      140.82     34.08 o 
  -6   9   2        0.78        2.68      6.81 o 
  -5   9   2        0.33       -1.05     11.38 o 
  -4   9   2        1.21        2.41      5.44 o 
  -3   9   2      281.05      311.87     38.00 o 
  -2   9   2       39.61       45.82     42.46 o 
  -1   9   2        1.53        0.97      0.96 o 
   0   9   2      207.29      202.23     11.38 o 
   1   9   2      277.18      271.53     12.39 o 
   2   9   2      173.32      163.96     17.19 o 
   3   9   2      180.30      179.58     13.97 o 
   4   9   2        4.19        5.68      5.08 o 
   5   9   2       52.39       49.14     24.24 o 
   6   9   2       84.90       92.90     30.41 o 
   7   9   2       55.06       50.63     39.32 o 
  -5  10   2        7.18       16.34     18.53 o 
  -4  10   2       95.89      102.92     14.77 o 
  -3  10   2       85.59      119.57     34.52 o 
  -2  10   2      112.75      127.28     31.10 o 
  -1  10   2      169.03      173.82     27.33 o 
   0  10   2      160.55      161.99      9.93 o 
   1  10   2      267.01      277.55     17.89 o 
   2  10   2        4.67        1.43      6.12 o 
   3  10   2        2.99        0.78      3.79 o 
   4  10   2       27.40       31.38     16.26 o 
   5  10   2       79.13       82.54     10.89 o 
   6  10   2       14.35       10.36      8.09 o 
  -5  11   2       26.26       29.52     40.61 o 
  -4  11   2       21.35       11.85     12.17 o 
  -3  11   2       30.39       15.12     17.50 o 
  -2  11   2       39.76       50.57     27.13 o 
  -1  11   2       13.73       15.02      7.02 o 
   0  11   2        9.66       16.61      7.48 o 
   1  11   2        7.75        8.92      6.33 o 
   2  11   2        0.52        2.77      3.95 o 
   3  11   2       19.18       15.76      8.09 o 
   4  11   2        0.47        0.90      4.01 o 
   5  11   2       80.46       75.10     18.57 o 
   6  11   2       64.50       63.08     34.95 o 
  -4  12   2        4.47        3.78     12.95 o 
  -3  12   2        3.18        2.39      4.97 o 
  -2  12   2        1.48       -1.99     13.01 o 
  -1  12   2       19.89       21.85     12.11 o 
   0  12   2       16.14       13.69      8.60 o 
   1  12   2      221.35      243.70     38.22 o 
   2  12   2        1.15        2.40      4.14 o 
   3  12   2        8.27        9.37      6.92 o 
   4  12   2       52.06       51.47     10.44 o 
   5  12   2        1.38        2.75      6.17 o 
  -3  13   2      120.16       74.80     42.88 o 
  -2  13   2      158.75      167.18     38.57 o 
  -1  13   2       51.38       35.03     27.65 o 
   0  13   2        1.00        1.74      3.94 o 
   1  13   2      183.56      150.72     21.04 o 
   2  13   2      147.02      137.86     23.98 o 
   3  13   2        0.31        0.38      6.44 o 
   4  13   2        0.94        4.04      7.60 o 
  -1  14   2       60.19       25.66     16.83 o 
   2  14   2      189.91      206.35     18.85 o 
  -1 -14   3        9.80        9.20      8.55 o 
   0 -14   3        5.27        7.10      6.55 o 
   1 -14   3       49.71       26.53     33.28 o 
  -3 -13   3       15.98       13.77     10.16 o 
  -2 -13   3        0.65        1.05      3.23 o 
  -1 -13   3       14.80       12.55      7.95 o 
   0 -13   3        1.91        1.59      5.83 o 
   1 -13   3       46.85       36.61     18.72 o 
   2 -13   3        0.27        3.52      5.84 o 
   3 -13   3        8.48       10.86      9.14 o 
  -4 -12   3        2.79        3.95      3.59 o 
  -3 -12   3       49.13       40.63     17.53 o 
  -2 -12   3      158.62      207.38     26.33 o 
  -1 -12   3       10.47        6.96     10.44 o 
   0 -12   3        4.74        4.54      7.66 o 
   1 -12   3      201.08      171.18     26.70 o 
   2 -12   3       26.13       15.51     11.39 o 
   3 -12   3       33.00       17.27     15.21 o 
   4 -12   3        5.47        5.04      5.61 o 
  -5 -11   3        2.89        4.70      5.70 o 
  -4 -11   3      184.42      203.04     14.75 o 
  -3 -11   3        1.11        1.62      1.89 o 
  -2 -11   3      118.15      119.04     19.63 o 
  -1 -11   3      459.37      488.89     50.21 o 
   0 -11   3       28.89       21.81     11.36 o 
   1 -11   3      287.69      252.98     31.16 o 
   2 -11   3      167.20      131.82     68.39 o 
   3 -11   3       44.54       29.22     19.44 o 
   4 -11   3       22.15       15.48     10.38 o 
   5 -11   3        1.03        0.58      5.77 o 
  -5 -10   3       83.08       92.66     38.29 o 
  -4 -10   3       25.58       20.12      8.53 o 
  -3 -10   3      204.70      168.08     13.54 o 
  -2 -10   3       83.61       91.79     14.77 o 
  -1 -10   3     1166.67     1129.70    266.66 o 
   0 -10   3      831.02      868.79    105.02 o 
   1 -10   3      302.52      236.70     78.24 o 
   2 -10   3      102.20       82.50     32.81 o 
   3 -10   3      275.70      281.99     34.63 o 
   4 -10   3       34.00       36.01     17.68 o 
   5 -10   3       33.28       54.30     12.03 o 
   6 -10   3       27.74       21.91     16.20 o 
  -6  -9   3        0.15        2.85      4.29 o 
  -5  -9   3      438.85      501.82     53.26 o 
  -4  -9   3       56.36       63.96     11.41 o 
  -3  -9   3      273.49      272.43     19.63 o 
  -2  -9   3        9.31       10.83      5.38 o 
  -1  -9   3      117.59      121.44      7.47 o 
   0  -9   3      237.44      233.18     15.30 o 
   1  -9   3      387.21      405.41     44.15 o 
   2  -9   3       55.59       63.83     14.83 o 
   3  -9   3      171.07      129.21     45.94 o 
   4  -9   3      106.21       81.28     10.38 o 
   5  -9   3        3.67        7.43      8.33 o 
   6  -9   3       60.78       79.48     15.39 o 
  -6  -8   3       15.69       16.72      7.50 o 
  -5  -8   3       33.32       35.81     15.37 o 
  -4  -8   3       15.88       17.47      6.14 o 
  -3  -8   3        2.64        2.93      2.76 o 
  -2  -8   3       11.99       10.33      4.85 o 
  -1  -8   3      157.34      169.98     10.56 o 
   0  -8   3        0.32        0.43      1.50 o 
   1  -8   3        0.48        0.42      1.03 o 
   2  -8   3      165.92      157.09     19.73 o 
   3  -8   3       84.48       60.57     20.43 o 
   4  -8   3      116.01      132.03     11.19 o 
   5  -8   3       39.81       28.40      6.05 o 
   6  -8   3       14.41       18.62     11.86 o 
   7  -8   3        1.75        3.11      8.26 o 
  -7  -7   3        1.37        2.86      4.29 o 
  -6  -7   3       40.10       34.46     15.38 o 
  -5  -7   3       27.40       33.57     14.32 o 
  -4  -7   3        1.09        1.99      1.38 o 
  -3  -7   3        9.76       14.16      6.09 o 
  -2  -7   3      285.77      283.53     20.36 o 
  -1  -7   3       15.20       12.73      4.84 o 
   0  -7   3        0.00        0.03      0.83 o 
   1  -7   3        0.51        1.35      1.18 o 
   2  -7   3      184.62      200.20     12.44 o 
   3  -7   3       16.05       16.72      3.92 o 
   4  -7   3      384.11      404.97     27.86 o 
   5  -7   3       90.99       99.84     14.39 o 
   6  -7   3       21.46       21.45      9.88 o 
   7  -7   3        0.66        1.31      3.59 o 
  -7  -6   3        5.02        4.22      7.36 o 
  -6  -6   3       17.37       18.65      9.03 o 
  -5  -6   3      339.79      330.48     46.28 o 
  -4  -6   3       30.77       30.32      5.99 o 
  -3  -6   3      120.97      132.10      9.85 o 
  -2  -6   3      180.83      176.41     10.80 o 
  -1  -6   3        3.17        7.08      3.19 o 
   0  -6   3      303.07      340.91      7.71 o 
   1  -6   3        5.22        6.94      3.30 o 
   2  -6   3      211.26      227.89     12.03 o 
   3  -6   3       72.68       69.23      6.79 o 
   4  -6   3      152.06      185.14     10.62 o 
   5  -6   3      101.87       99.14      6.68 o 
   6  -6   3       22.39       30.22     16.74 o 
   7  -6   3        1.48        1.31      3.35 o 
  -7  -5   3        0.17        1.48      4.74 o 
  -6  -5   3       27.42       37.59     20.57 o 
  -5  -5   3      222.16      219.95     23.10 o 
  -4  -5   3        0.68        0.16      1.55 o 
  -3  -5   3       25.28       23.51      5.30 o 
  -2  -5   3      110.58      107.49      9.50 o 
  -1  -5   3     1010.70     1058.68     21.79 o 
   0  -5   3      277.20      319.60      9.34 o 
   1  -5   3      845.95      920.40     24.22 o 
   2  -5   3        2.94        6.80      2.88 o 
   3  -5   3        3.41        2.83      1.35 o 
   4  -5   3      117.88      113.11      9.58 o 
   5  -5   3      374.63      345.05     19.86 o 
   6  -5   3      519.21      568.91     38.60 o 
   7  -5   3      163.15      156.97     14.07 o 
   8  -5   3       28.32       26.97     21.23 o 
  -7  -4   3      105.35      132.52     15.91 o 
  -6  -4   3      513.90      543.76     44.02 o 
  -5  -4   3      229.05      218.17     11.66 o 
  -4  -4   3      281.03      255.59     19.35 o 
  -3  -4   3       56.72       60.10      6.75 o 
  -2  -4   3     2241.58     2368.68     44.94 o 
  -1  -4   3       20.37       24.90      2.97 o 
   0  -4   3      235.62      260.52      9.75 o 
   1  -4   3       17.75       30.04      2.84 o 
   2  -4   3     4696.44     5275.38     44.86 o 
   3  -4   3       11.71       15.99      5.62 o 
   4  -4   3        6.12        7.24      3.83 o 
   5  -4   3      919.75     1092.64     90.42 o 
   6  -4   3     1578.36     1655.90     85.32 o 
   7  -4   3       51.03       59.51      5.47 o 
   8  -4   3       16.05       14.91      9.30 o 
  -8  -3   3        4.78        6.82      7.03 o 
  -7  -3   3       25.10       29.17     15.43 o 
  -6  -3   3      205.39      228.82     20.39 o 
  -5  -3   3      113.82      112.16      9.31 o 
  -4  -3   3        7.40        9.15      3.57 o 
  -3  -3   3       12.00        8.49      2.98 o 
  -2  -3   3       12.43       13.18      4.17 o 
  -1  -3   3      582.70      576.30     22.32 o 
   0  -3   3        2.73        1.89      1.17 o 
   1  -3   3     1997.46     1708.31     46.34 o 
   2  -3   3      924.69      928.10     52.21 o 
   3  -3   3      125.81      132.53     10.39 o 
   4  -3   3        0.12        0.20      2.42 o 
   5  -3   3      180.68      168.62     11.06 o 
   6  -3   3       70.88       72.28      6.18 o 
   7  -3   3      309.76      312.13     36.42 o 
   8  -3   3        0.88        2.87      6.60 o 
  -8  -2   3       29.01       39.27     29.34 o 
  -7  -2   3       39.54       38.60     19.65 o 
  -6  -2   3      212.52      232.31     19.51 o 
  -5  -2   3      530.41      559.36     22.60 o 
  -4  -2   3      170.36      174.41      8.28 o 
  -3  -2   3      223.67      284.64      6.67 o 
  -2  -2   3      979.18      959.68     36.37 o 
  -1  -2   3       42.29       45.83      2.76 o 
   0  -2   3      140.58      131.36      9.25 o 
   1  -2   3       77.51       74.97      4.59 o 
   2  -2   3       24.08       24.49      2.24 o 
   3  -2   3       18.82       17.63      3.01 o 
   4  -2   3       69.77       74.08      6.92 o 
   5  -2   3      721.12      705.03     42.08 o 
   6  -2   3       97.90      104.07      8.93 o 
   7  -2   3       60.17       65.69      6.82 o 
   8  -2   3       20.90       21.39     18.35 o 
  -8  -1   3        1.26       -0.35     14.92 o 
  -7  -1   3       10.18       11.04      6.38 o 
  -6  -1   3       11.78        6.29      3.14 o 
  -5  -1   3        0.87        1.38      0.95 o 
  -4  -1   3      151.27      180.66      8.33 o 
  -3  -1   3       40.30       41.32      3.69 o 
  -2  -1   3       16.97       13.32      1.56 o 
  -1  -1   3     2186.38     2113.42     53.11 o 
   0  -1   3       11.67       10.72      2.13 o 
   1  -1   3     1026.21      901.40     56.77 o 
   2  -1   3       64.76       65.05      3.84 o 
   3  -1   3      139.69      158.53      9.80 o 
   4  -1   3       22.27       28.43      3.73 o 
   5  -1   3       19.76       32.03      5.56 o 
   6  -1   3        3.64        3.25      3.43 o 
   7  -1   3       74.35       62.64     31.34 o 
   8  -1   3        0.25        2.22      7.41 o 
  -8   0   3       13.80       18.32     14.75 o 
  -7   0   3       24.94       13.71      7.46 o 
  -6   0   3      168.04      151.31     10.75 o 
  -5   0   3       10.74        9.52      2.01 o 
  -4   0   3      176.94      172.04     11.36 o 
  -3   0   3        8.24        7.29      2.22 o 
  -2   0   3     1473.79     1394.72     48.88 o 
  -1   0   3      307.16      325.10     11.53 o 
   0   0   3     5406.23     3966.38    494.44 o 
   1   0   3      102.74      121.95      9.52 o 
   2   0   3       20.44       18.84      1.51 o 
   3   0   3      192.55      194.56      5.32 o 
   4   0   3        4.76        6.22      2.54 o 
   5   0   3       15.53       11.23      1.78 o 
   6   0   3       55.36       52.67      4.48 o 
   7   0   3        1.87        1.53      5.31 o 
   8   0   3      104.16      108.80     14.46 o 
  -8   1   3       20.21       16.65     14.97 o 
  -7   1   3       13.48        6.86     11.78 o 
  -6   1   3      890.18      932.36     51.24 o 
  -5   1   3        6.34        6.58      2.89 o 
  -4   1   3       45.14       44.24      3.68 o 
  -3   1   3     1182.11     1191.71     29.44 o 
  -2   1   3       35.13       35.59      1.87 o 
  -1   1   3      608.07      603.74     22.39 o 
   0   1   3       29.72       37.31      5.13 o 
   1   1   3       34.81       34.30      2.15 o 
   2   1   3      451.04      439.85     11.84 o 
   3   1   3      127.63      126.33      4.36 o 
   4   1   3      244.57      254.93      6.07 o 
   5   1   3      236.34      226.15     12.58 o 
   6   1   3       76.82       74.60      6.18 o 
   7   1   3        0.59       -1.76      6.40 o 
   8   1   3       18.26        8.05     11.50 o 
  -8   2   3       41.55       37.37     32.10 o 
  -7   2   3      223.47      183.93     22.93 o 
  -6   2   3        3.25        1.63      2.06 o 
  -5   2   3       34.85       31.14      5.17 o 
  -4   2   3       28.01       35.76      5.15 o 
  -3   2   3     1717.70     1779.25     30.36 o 
  -2   2   3      781.27      897.70     22.51 o 
  -1   2   3      140.26      125.40      8.88 o 
   2   2   3      149.65      135.38      3.51 o 
   3   2   3      130.72      130.80      4.18 o 
   4   2   3      687.46      713.84     26.94 o 
   5   2   3      222.79      218.88     26.79 o 
   6   2   3       94.48       82.12     13.80 o 
   7   2   3       80.14       77.55     22.60 o 
   8   2   3       42.61       39.20     33.76 o 
  -7   3   3        8.58       10.98      9.59 o 
  -6   3   3       62.39       47.97      5.39 o 
  -5   3   3        9.91        7.78      3.68 o 
  -4   3   3      195.51      201.41     11.29 o 
  -3   3   3     1104.62     1130.88     47.94 o 
  -2   3   3       23.09       26.88      2.67 o 
  -1   3   3     1085.55     1095.01     18.08 o 
   0   3   3      229.52      243.84      5.41 o 
   1   3   3      179.15      159.82      7.46 o 
   2   3   3     1158.09     1095.18     38.36 o 
   3   3   3      123.29      126.33      4.71 o 
   4   3   3       39.10       42.41      4.55 o 
   5   3   3      549.49      586.49     30.09 o 
   6   3   3       10.38        5.03      4.72 o 
   7   3   3        1.59        1.21      5.86 o 
   8   3   3      425.20      454.72     29.16 o 
  -7   4   3        7.36       12.97     10.25 o 
  -6   4   3       78.79       80.11     11.89 o 
  -5   4   3       59.40       63.62     12.51 o 
  -4   4   3        9.93       10.86      2.60 o 
  -3   4   3       28.93       28.14      4.26 o 
  -2   4   3      587.17      642.25     37.54 o 
  -1   4   3      435.43      471.53     16.88 o 
   0   4   3        0.15        0.04      0.99 o 
   1   4   3      378.50      359.68      8.45 o 
   2   4   3     1658.27     1556.09     80.65 o 
   3   4   3      133.52      179.45     11.84 o 
   4   4   3      212.29      210.97     10.96 o 
   5   4   3        3.99        2.50      2.01 o 
   6   4   3      138.47      144.10     20.23 o 
   7   4   3        0.86        4.42      7.80 o 
   8   4   3      104.24       99.81     19.99 o 
  -7   5   3       49.03       43.22     22.63 o 
  -6   5   3      113.29      108.48     18.88 o 
  -5   5   3       45.58       51.03     13.30 o 
  -4   5   3        3.09        1.43      1.34 o 
  -3   5   3        6.36        5.51      1.56 o 
  -2   5   3        0.39        0.34      1.20 o 
  -1   5   3      227.71      222.18      9.46 o 
   0   5   3      191.63      197.48      5.82 o 
   1   5   3      643.71      622.39     18.39 o 
   2   5   3      302.87      313.45      8.36 o 
   3   5   3      354.66      314.01     21.66 o 
   4   5   3        0.64        2.41      1.04 o 
   5   5   3        6.09        6.75      1.66 o 
   6   5   3       23.01       28.34     10.75 o 
   7   5   3       25.45       19.22     12.33 o 
   8   5   3        0.12       -0.95      8.70 o 
  -7   6   3       51.68       72.28     12.79 o 
  -6   6   3       18.02       17.20      7.10 o 
  -5   6   3        3.92        4.86      3.85 o 
  -4   6   3       49.67       45.36      4.15 o 
  -3   6   3      504.20      550.37     25.44 o 
  -2   6   3        0.66        1.72      1.31 o 
  -1   6   3       78.07       75.08      6.12 o 
   0   6   3       14.78       13.18      2.39 o 
   1   6   3       39.64       32.06      4.55 o 
   2   6   3        0.35        3.39      3.84 o 
   3   6   3        0.83        1.36      1.63 o 
   4   6   3        5.31        4.75      2.37 o 
   5   6   3       65.96       51.70      5.17 o 
   6   6   3      360.10      400.09     34.48 o 
   7   6   3      183.08      227.09     30.60 o 
   8   6   3       62.47       58.52     33.72 o 
  -6   7   3        1.70        0.69      3.47 o 
  -5   7   3      160.74      168.03     64.52 o 
  -4   7   3        0.40        0.81      1.56 o 
  -3   7   3       25.31       26.63      5.15 o 
  -2   7   3       18.22       18.89      3.07 o 
  -1   7   3       90.31       99.58      7.99 o 
   0   7   3      177.70      206.02     10.98 o 
   1   7   3      642.25      651.00     29.38 o 
   2   7   3        7.68       12.68      5.84 o 
   3   7   3      422.69      471.25     31.30 o 
   4   7   3        2.10        1.62      1.38 o 
   5   7   3        0.98        0.58      2.53 o 
   6   7   3        7.28       10.84     11.61 o 
   7   7   3       91.89       85.86     19.48 o 
  -6   8   3        9.92       16.96     19.55 o 
  -5   8   3       38.09       31.02     22.69 o 
  -4   8   3     1683.23     1357.96    237.86 o 
  -3   8   3       12.60       10.16      4.16 o 
  -2   8   3       40.83       42.70      3.36 o 
  -1   8   3       98.56      105.92     10.28 o 
   0   8   3      751.92      728.40     48.59 o 
   1   8   3       75.73       64.96      6.96 o 
   2   8   3        6.27        9.65      5.19 o 
   3   8   3        7.39        6.69      4.14 o 
   4   8   3       98.70      102.31     10.29 o 
   5   8   3      125.73      126.42     10.38 o 
   6   8   3      282.86      280.99     42.60 o 
   7   8   3       16.96        9.10      6.73 o 
  -6   9   3        2.90        6.78     11.19 o 
  -5   9   3       68.11       72.57     59.33 o 
  -4   9   3      722.02      874.84    148.64 o 
  -3   9   3       10.61        5.66      3.45 o 
  -2   9   3      131.80      159.41     13.09 o 
  -1   9   3        9.49        7.14      3.43 o 
   0   9   3       16.39       18.47      2.82 o 
   1   9   3       70.32       78.84     12.62 o 
   2   9   3       30.34       34.43     12.99 o 
   3   9   3      168.97      179.61     26.42 o 
   4   9   3       93.15       93.43     15.43 o 
   5   9   3        1.97        2.64      2.48 o 
   6   9   3       20.08       21.03     13.40 o 
   7   9   3        6.93        7.57      6.97 o 
  -5  10   3        0.08        4.07     10.38 o 
  -4  10   3       98.29       89.97     19.12 o 
  -3  10   3      285.88      305.86     65.51 o 
  -2  10   3      270.62      278.94     37.60 o 
  -1  10   3       20.45       18.71      3.65 o 
   0  10   3      187.19      215.06     24.80 o 
   1  10   3        9.98        9.37      4.26 o 
   2  10   3      151.20      147.77     13.12 o 
   3  10   3       24.28       30.05     11.11 o 
   4  10   3       25.46       30.29     12.96 o 
   5  10   3        4.83        5.71      6.65 o 
   6  10   3        4.44        5.00      6.35 o 
  -4  11   3        1.09       -1.14     14.32 o 
  -3  11   3       84.74       51.54     33.83 o 
  -2  11   3      216.85      252.61     59.39 o 
  -1  11   3        0.00        3.52      5.02 o 
   0  11   3        6.71        3.23      5.61 o 
   1  11   3       18.93       17.83      9.47 o 
   2  11   3        0.00        0.19      3.83 o 
   3  11   3        8.05       12.13      8.14 o 
   4  11   3       43.27       45.83     18.72 o 
   5  11   3        0.07        2.81      4.00 o 
   6  11   3       16.07        9.28      8.54 o 
  -3  12   3       18.80        9.03      7.32 o 
  -2  12   3      101.02      134.84     25.30 o 
  -1  12   3       10.56        8.39      6.11 o 
   0  12   3       45.04       49.96     30.51 o 
   1  12   3        1.25        2.06      5.44 o 
   2  12   3        5.55        6.65      5.03 o 
   3  12   3        7.80        8.09      4.68 o 
   4  12   3        0.84        0.45      3.70 o 
   5  12   3        8.31        7.60      6.93 o 
  -2  13   3       29.26       21.37     32.21 o 
  -1  13   3       21.49       11.92      8.34 o 
   0  13   3       13.11       12.61     12.37 o 
   1  13   3      174.97      190.36     24.74 o 
   2  13   3      130.59      127.31     48.53 o 
   3  13   3        6.55        3.59      7.00 o 
   4  13   3       19.01        9.39     12.80 o 
  -1  14   3       43.80       24.89     22.86 o 
   0  14   3       15.56        4.32      5.90 o 
   1  14   3      357.15      352.22     26.64 o 
   2  14   3       39.19       42.18     30.51 o 
  -2 -13   4        0.59        2.21      3.83 o 
  -1 -13   4       59.83       64.17     63.90 o 
   0 -13   4        1.58        2.12      6.60 o 
   1 -13   4        0.19        1.08     11.62 o 
   2 -13   4       52.51       40.70     21.52 o 
   3 -13   4        9.02        9.41     11.66 o 
  -4 -12   4        5.05        8.75      6.30 o 
  -3 -12   4       22.88       16.89      7.08 o 
  -2 -12   4        0.30       -0.69      6.00 o 
  -1 -12   4        3.28        1.72      6.10 o 
   0 -12   4       30.16       35.78     34.13 o 
   1 -12   4        0.04        4.69      9.49 o 
   2 -12   4       43.17       33.03     24.62 o 
   3 -12   4        0.49        0.26      9.19 o 
   4 -12   4       43.91       42.93     26.63 o 
  -4 -11   4       10.07       11.28      6.70 o 
  -3 -11   4        3.11        2.49      3.34 o 
  -2 -11   4      134.34      144.92     18.37 o 
  -1 -11   4       31.51       30.59     17.96 o 
   0 -11   4        6.08        9.11      8.62 o 
   1 -11   4       29.25       24.29     16.60 o 
   2 -11   4      102.18       97.12     35.18 o 
   3 -11   4        0.46       -0.55      9.13 o 
   4 -11   4       66.70       46.96     38.86 o 
   5 -11   4       77.89       84.59     35.82 o 
  -5 -10   4        6.83        5.48      5.11 o 
  -4 -10   4        1.81        3.74      3.32 o 
  -3 -10   4      421.03      408.86     47.88 o 
  -2 -10   4      823.72      766.04    129.90 o 
  -1 -10   4       57.84       59.82     16.83 o 
   0 -10   4     1395.22     1471.12    123.34 o 
   1 -10   4      963.99     1111.42    103.16 o 
   2 -10   4      306.32      302.68     37.39 o 
   3 -10   4       27.71       14.95     12.89 o 
   4 -10   4       12.21       11.00      8.95 o 
   5 -10   4        0.28       -0.44      5.14 o 
  -6  -9   4        9.75        5.26      5.24 o 
  -5  -9   4        3.25        1.22      6.02 o 
  -4  -9   4        1.01        1.58      2.50 o 
  -3  -9   4      142.38      150.82     14.34 o 
  -2  -9   4        9.83       15.23      7.06 o 
  -1  -9   4      513.02      406.23    119.82 o 
   0  -9   4     1573.28     1618.67     81.55 o 
   1  -9   4      389.38      417.98     24.63 o 
   2  -9   4       44.32       71.41     51.45 o 
   3  -9   4      395.54      312.01     79.12 o 
   4  -9   4      465.50      371.36     37.81 o 
   5  -9   4       97.19      127.61     14.53 o 
   6  -9   4        0.41        2.16      3.73 o 
  -6  -8   4        0.04        1.60      4.07 o 
  -5  -8   4        2.95        3.26      5.29 o 
  -4  -8   4        5.01        2.33      1.51 o 
  -3  -8   4        3.79        4.82      3.86 o 
  -2  -8   4      228.31      238.77     15.09 o 
  -1  -8   4       94.32       85.49     14.03 o 
   0  -8   4      136.83      153.24      8.31 o 
   1  -8   4      357.45      391.05     17.07 o 
   2  -8   4        5.24        3.27      2.22 o 
   3  -8   4      291.94      290.06     22.07 o 
   4  -8   4        2.95        4.37      3.78 o 
   5  -8   4        2.10        0.71      4.83 o 
   6  -8   4        3.07        4.28      4.51 o 
   7  -8   4        5.15        7.55      7.00 o 
  -6  -7   4      134.79      150.52     42.61 o 
  -5  -7   4        0.55        0.22      3.63 o 
  -4  -7   4      110.93       99.67     13.84 o 
  -3  -7   4      333.27      319.62     28.26 o 
  -2  -7   4        5.65        5.49      2.88 o 
  -1  -7   4       84.79       93.84     12.50 o 
   0  -7   4       25.07       25.64      4.66 o 
   1  -7   4       28.10       39.32      5.65 o 
   2  -7   4       47.94       49.60      6.13 o 
   3  -7   4       99.09       99.69     13.63 o 
   4  -7   4       56.18       47.79     11.74 o 
   5  -7   4        0.21       -0.59      4.07 o 
   6  -7   4       21.68       15.91      8.19 o 
   7  -7   4        0.06        1.14      7.48 o 
  -7  -6   4       23.14       21.06     10.53 o 
  -6  -6   4        0.71        0.82      5.05 o 
  -5  -6   4        0.45       -0.30      1.79 o 
  -4  -6   4      115.07      126.42     11.40 o 
  -3  -6   4      104.35       82.97     14.29 o 
  -2  -6   4        8.11        8.29      3.66 o 
  -1  -6   4       27.13       30.75      8.81 o 
   0  -6   4        0.14        1.31      1.34 o 
   1  -6   4      179.76      196.45     10.64 o 
   2  -6   4      735.73      655.74     50.55 o 
   3  -6   4      138.49      140.71     12.22 o 
   4  -6   4      931.65     1062.99     67.00 o 
   5  -6   4      295.30      286.68     29.40 o 
   6  -6   4       65.97       65.68      5.95 o 
   7  -6   4       16.44       29.79     10.55 o 
  -7  -5   4        6.12       11.31      5.90 o 
  -6  -5   4      153.71      199.90     24.21 o 
  -5  -5   4       78.07       82.43     12.77 o 
  -4  -5   4      275.25      291.77     15.12 o 
  -3  -5   4       29.69       29.25      4.67 o 
  -2  -5   4        0.00        1.69      1.76 o 
  -1  -5   4      976.63     1094.86     42.18 o 
   0  -5   4      775.79      758.15     40.20 o 
   1  -5   4      679.39      695.17     54.62 o 
   2  -5   4      138.42      165.45     14.86 o 
   3  -5   4       97.77       95.77      8.46 o 
   4  -5   4        5.98        4.28      2.81 o 
   5  -5   4        0.08        1.07      4.44 o 
   6  -5   4      228.02      229.72     15.21 o 
   7  -5   4        1.79        4.09      3.65 o 
   8  -5   4        5.44        3.96     12.83 o 
  -7  -4   4      206.40      198.66     23.20 o 
  -6  -4   4       74.39       77.66     24.44 o 
  -5  -4   4      829.28      905.01     89.86 o 
  -4  -4   4      469.26      519.51     59.26 o 
  -3  -4   4      726.38      771.02     33.06 o 
  -2  -4   4       17.15       18.79      4.05 o 
  -1  -4   4      719.67      822.93     21.26 o 
   0  -4   4       26.23       38.17      4.42 o 
   1  -4   4      771.22      727.39     36.60 o 
   2  -4   4        9.09       14.26      2.83 o 
   3  -4   4        2.50        3.17      1.90 o 
   4  -4   4      405.80      386.11     23.57 o 
   5  -4   4       26.29       25.82     11.16 o 
   6  -4   4     2291.81     2421.85     65.67 o 
   7  -4   4       59.44       62.28     10.36 o 
   8  -4   4       24.14       20.60     15.23 o 
  -7  -3   4       42.94       37.05     16.23 o 
  -6  -3   4       41.22       49.53     19.91 o 
  -5  -3   4      267.86      254.13     26.93 o 
  -4  -3   4      402.68      388.05     20.08 o 
  -3  -3   4       53.90       58.81      5.59 o 
  -2  -3   4      116.13      125.31      9.46 o 
  -1  -3   4     2673.00     2493.55     33.21 o 
   0  -3   4       25.58       41.34      3.17 o 
   1  -3   4      668.33      695.33     19.57 o 
   2  -3   4     4469.85     4479.58     97.27 o 
   3  -3   4      706.00      712.55     33.64 o 
   4  -3   4        0.27        0.88      2.52 o 
   5  -3   4       29.41       36.04      7.86 o 
   6  -3   4       40.99       46.50      6.39 o 
   7  -3   4       10.73        7.14      4.14 o 
   8  -3   4       13.14       13.19      8.56 o 
  -7  -2   4       44.75       46.32     19.61 o 
  -6  -2   4        0.65        4.75      5.38 o 
  -5  -2   4      236.13      276.29     14.26 o 
  -4  -2   4     1366.63     1521.39     80.84 o 
  -3  -2   4      129.55      111.67     10.67 o 
  -2  -2   4     1106.05     1152.60     25.71 o 
  -1  -2   4     1240.81     1254.88     59.56 o 
   0  -2   4      466.33      447.44     16.73 o 
   1  -2   4      332.86      337.33     21.89 o 
   2  -2   4       20.40       17.21      2.16 o 
   3  -2   4      455.63      502.66     24.65 o 
   4  -2   4      175.34      199.09     12.31 o 
   5  -2   4       24.18       26.99      5.16 o 
   6  -2   4      421.97      463.20     46.78 o 
   7  -2   4      122.25       90.71     12.49 o 
   8  -2   4       57.79       71.23     13.57 o 
  -7  -1   4        9.71        5.13     10.39 o 
  -6  -1   4        2.44        0.56      1.89 o 
  -5  -1   4       82.43       75.63      6.13 o 
  -4  -1   4        0.20        0.81      1.07 o 
  -3  -1   4        3.01        1.35      1.35 o 
  -2  -1   4      268.57      298.63     16.90 o 
  -1  -1   4      143.90      153.21      3.73 o 
   0  -1   4      658.12      491.84     21.42 o 
   1  -1   4        0.77        0.35      0.90 o 
   2  -1   4      504.73      479.70     20.25 o 
   3  -1   4      185.60      178.11     13.00 o 
   4  -1   4       13.48       15.17      2.06 o 
   5  -1   4        9.26       12.95      2.57 o 
   6  -1   4       34.60       31.07      3.80 o 
   7  -1   4      288.29      298.33     18.11 o 
   8  -1   4      169.02      168.76     23.20 o 
  -7   0   4       80.21       55.93     38.13 o 
  -6   0   4       40.81       40.84      9.06 o 
  -5   0   4       75.61       83.94      4.86 o 
  -4   0   4      666.43      689.84     31.56 o 
  -3   0   4      122.33      133.34     10.09 o 
  -2   0   4       28.25       26.46      2.33 o 
  -1   0   4       18.60       23.41      2.53 o 
   0   0   4      621.84      591.46     20.25 o 
   1   0   4       32.38       28.56      1.66 o 
   2   0   4      212.59      215.02      9.37 o 
   3   0   4      510.33      521.97     25.88 o 
   4   0   4        1.04       -0.17      1.97 o 
   5   0   4      180.37      183.34     16.17 o 
   6   0   4        4.94        9.68      4.12 o 
   7   0   4       54.64       49.41     12.68 o 
   8   0   4       10.72        8.88      8.63 o 
  -7   1   4        0.00       -1.26     10.30 o 
  -6   1   4      122.62      108.36      6.18 o 
  -5   1   4       64.78       62.78      5.85 o 
  -4   1   4      256.89      262.88     12.96 o 
  -3   1   4     1180.24     1159.76     47.99 o 
  -2   1   4      157.32      197.91     11.63 o 
  -1   1   4      701.93      719.90     47.19 o 
   0   1   4     4249.54     3684.81    351.26 o 
   1   1   4       89.75       87.84      4.95 o 
   2   1   4        1.79        2.07      0.98 o 
   3   1   4        2.39        3.42      1.57 o 
   4   1   4        0.00        0.34      1.29 o 
   5   1   4       24.23       23.90      3.08 o 
   6   1   4      201.92      168.33     18.76 o 
   7   1   4       27.16       24.53     22.30 o 
   8   1   4      234.65      257.99     23.87 o 
  -7   2   4       96.41       88.31     40.16 o 
  -6   2   4        3.29        3.03      5.54 o 
  -5   2   4       73.87       62.63      6.95 o 
  -4   2   4     1312.62     1074.92     98.47 o 
  -3   2   4       10.90       19.20     10.23 o 
  -2   2   4       44.74       37.70      3.68 o 
  -1   2   4        1.17        0.96      0.71 o 
   0   2   4        0.00       -0.18      1.09 o 
   1   2   4     8746.44     8143.50    893.60 o 
   2   2   4       15.30       11.39      1.97 o 
   3   2   4       89.15       85.03      7.28 o 
   4   2   4      312.08      334.68      8.44 o 
   5   2   4      977.17     1090.13     56.08 o 
   6   2   4        0.41        1.05      1.46 o 
   7   2   4       20.08       20.36     14.89 o 
   8   2   4        2.43        1.54      6.59 o 
  -7   3   4       70.55       54.16     32.02 o 
  -6   3   4       65.94       53.76      9.18 o 
  -5   3   4        0.30       -0.40      1.75 o 
  -4   3   4        7.89        7.64      3.27 o 
  -3   3   4      204.10      215.05     32.30 o 
  -2   3   4      645.27      684.47     50.09 o 
  -1   3   4      137.51      125.70      6.88 o 
   0   3   4     3618.64     3469.01    100.13 o 
   1   3   4      468.46      445.34     11.13 o 
   2   3   4       46.93       47.17      4.48 o 
   3   3   4      804.18      848.27     33.18 o 
   4   3   4      132.21      143.41     12.56 o 
   5   3   4       74.69       71.75     10.15 o 
   6   3   4       40.43       33.48      3.49 o 
   7   3   4       79.23       62.57     41.84 o 
   8   3   4       59.43       38.67     32.57 o 
  -7   4   4       23.27       20.30     18.27 o 
  -6   4   4       90.69       93.69     18.44 o 
  -5   4   4       66.07       54.56     12.18 o 
  -4   4   4        0.00        0.46      0.50 o 
  -3   4   4      773.64      798.25     48.06 o 
  -1   4   4       17.28       17.18      1.84 o 
   0   4   4     1342.23     1325.51     32.53 o 
   1   4   4        5.92        7.20      2.56 o 
   2   4   4        0.16        0.61      2.89 o 
   3   4   4      948.71      846.69     70.99 o 
   4   4   4      368.37      346.90     16.64 o 
   5   4   4       29.86       24.36      3.54 o 
   6   4   4       16.32       13.19      6.05 o 
   7   4   4      131.82      142.71     26.17 o 
   8   4   4       35.05       27.73     17.15 o 
  -7   5   4        0.89        2.47      4.32 o 
  -6   5   4        4.87       -0.62      4.56 o 
  -5   5   4        6.64        6.52      4.57 o 
  -4   5   4       42.63       49.85      5.54 o 
  -3   5   4        9.40        8.58      4.32 o 
  -2   5   4      152.08      131.40      9.51 o 
  -1   5   4       39.67       37.61      3.39 o 
   0   5   4       52.94       45.31      4.36 o 
   1   5   4      189.67      188.31      6.85 o 
   2   5   4        7.08        5.02      5.22 o 
   3   5   4       21.15       16.86      5.86 o 
   4   5   4        6.52        5.81      2.84 o 
   5   5   4       23.98       19.76      3.26 o 
   6   5   4        4.14        5.73      4.99 o 
   7   5   4       42.37       39.46     23.82 o 
   8   5   4        0.51        0.35      4.32 o 
  -6   6   4        4.94        2.43      4.64 o 
  -5   6   4       23.85       20.80      9.02 o 
  -4   6   4        1.31        1.29      2.01 o 
  -3   6   4      153.17      139.54     12.46 o 
  -2   6   4      180.94      166.97      9.50 o 
  -1   6   4       68.22       70.86      5.80 o 
   0   6   4      296.41      309.94     12.36 o 
   1   6   4        3.82        4.88      2.62 o 
   2   6   4      230.86      239.07     15.09 o 
   3   6   4       35.07       37.63      9.17 o 
   4   6   4       19.30       14.55      6.28 o 
   5   6   4       93.27      103.82      8.23 o 
   6   6   4      109.88      110.91     32.19 o 
   7   6   4       13.85       15.59     13.18 o 
   8   6   4       75.56       71.58     24.70 o 
  -6   7   4       35.37       50.40     31.87 o 
  -5   7   4        3.43        2.47      2.35 o 
  -4   7   4        4.78        7.39      3.05 o 
  -3   7   4       87.17       87.20      5.69 o 
  -2   7   4       73.36       72.33      8.07 o 
  -1   7   4        1.40        2.61      1.52 o 
   0   7   4      148.07      126.16     11.60 o 
   1   7   4      168.57      176.42     10.09 o 
   2   7   4       32.15       37.28      9.84 o 
   3   7   4       87.63       75.55      9.55 o 
   4   7   4        1.08        2.41      3.82 o 
   5   7   4       26.53       22.34     11.47 o 
   6   7   4        0.00        2.32      4.07 o 
   7   7   4        1.97        5.04      8.51 o 
  -6   8   4        9.94        5.63     13.54 o 
  -5   8   4        6.90        5.97     11.73 o 
  -4   8   4     1285.51     1362.81    108.55 o 
  -3   8   4       61.78       49.43      6.35 o 
  -2   8   4        0.04        0.20      1.52 o 
  -1   8   4        0.05        1.51      2.09 o 
   0   8   4      380.99      367.44     17.43 o 
   1   8   4      116.10      135.21     12.79 o 
   2   8   4        1.69        2.32      4.43 o 
   3   8   4       64.57       70.42     28.03 o 
   4   8   4      491.99      508.29     52.27 o 
   5   8   4      117.27      106.31     12.54 o 
   6   8   4       34.16       32.13     16.68 o 
   7   8   4       58.48       53.26     30.88 o 
  -5   9   4      128.14      112.04     22.46 o 
  -4   9   4       68.96       73.85     19.61 o 
  -3   9   4       37.82       27.37      8.52 o 
  -2   9   4       54.48       46.85      7.68 o 
  -1   9   4      153.46      166.51      9.61 o 
   0   9   4      150.57      170.08     12.40 o 
   1   9   4      112.88       90.27      8.55 o 
   2   9   4        4.34        7.50      5.64 o 
   3   9   4      279.53      299.54     33.22 o 
   4   9   4        1.84        3.44      4.40 o 
   5   9   4        0.05        2.59      5.05 o 
   6   9   4       17.77       18.02     12.37 o 
   7   9   4       40.99       36.16     19.53 o 
  -5  10   4        5.90        2.73     10.75 o 
  -4  10   4       46.68       42.03     29.63 o 
  -3  10   4      278.39      196.90     65.51 o 
  -2  10   4      269.26      277.00     24.57 o 
  -1  10   4       30.95       24.73      7.90 o 
   0  10   4       20.05       22.86     10.34 o 
   1  10   4       58.59       48.22     12.90 o 
   2  10   4        2.45        0.97      3.85 o 
   3  10   4       61.99       65.73     15.81 o 
   4  10   4       37.18       27.49     17.35 o 
   5  10   4        2.95        0.63      4.65 o 
   6  10   4       18.80       20.52     12.42 o 
  -4  11   4       11.97        9.51     11.41 o 
  -3  11   4       95.07       84.16     69.92 o 
  -2  11   4      235.06      227.43     46.21 o 
  -1  11   4       59.91       45.36     28.02 o 
   0  11   4        0.70        2.95      5.74 o 
   1  11   4        2.26        2.63      3.04 o 
   2  11   4       64.97       60.07      9.34 o 
   3  11   4       17.16       18.58      9.33 o 
   4  11   4        9.35        5.11      5.76 o 
   5  11   4       14.43       14.71     11.39 o 
   6  11   4       18.81       20.07     15.38 o 
  -3  12   4        0.00       -0.05     12.32 o 
  -2  12   4      120.76       94.67     36.26 o 
  -1  12   4       61.47       44.00     32.59 o 
   0  12   4        0.41        0.89      4.14 o 
   1  12   4       21.45       23.88     15.70 o 
   2  12   4        9.89        6.45      6.16 o 
   3  12   4       14.30        8.91      5.35 o 
   4  12   4       13.88       10.97      6.68 o 
   5  12   4       43.70       37.62     11.98 o 
  -2  13   4      114.15      129.01     54.99 o 
  -1  13   4        1.80        1.20      6.63 o 
   0  13   4      149.84      145.23     20.54 o 
   1  13   4       11.49        2.73      7.18 o 
   2  13   4        2.52        5.86      5.14 o 
   3  13   4        0.16       -1.10      4.61 o 
   4  13   4        0.00        1.37      6.95 o 
   0  14   4       14.85        3.61      7.68 o 
   1  14   4       71.82       54.27     32.38 o 
  -2 -13   5       14.63       10.59      8.43 o 
  -1 -13   5       14.43        7.83      7.34 o 
   0 -13   5        2.82        0.50      4.16 o 
   1 -13   5      106.34      121.07     30.56 o 
   2 -13   5       26.48       26.56     20.87 o 
  -3 -12   5      102.70      128.16     13.41 o 
  -2 -12   5       27.34       25.88     14.59 o 
  -1 -12   5       28.65       26.00     14.12 o 
   0 -12   5       13.10       12.90      6.79 o 
   1 -12   5       26.00       21.70     17.02 o 
   2 -12   5        3.22       -2.88      9.66 o 
   3 -12   5        3.00        1.64      5.99 o 
   4 -12   5       11.13        6.08      5.93 o 
  -4 -11   5       29.52       21.28      9.40 o 
  -3 -11   5        8.08        7.71      4.77 o 
  -2 -11   5       16.38       10.02      4.89 o 
  -1 -11   5      205.14      225.92     48.22 o 
   0 -11   5       32.29       24.73     16.27 o 
   1 -11   5       16.37       13.35     14.13 o 
   2 -11   5       69.50       72.56     32.45 o 
   3 -11   5        0.00        1.17      3.32 o 
   4 -11   5        2.00        0.23      7.19 o 
   5 -11   5      137.25      145.69     17.88 o 
  -5 -10   5       26.43       17.80      7.26 o 
  -4 -10   5        0.04        1.11      2.49 o 
  -3 -10   5        4.86        6.56      3.70 o 
  -2 -10   5       15.29       10.54      4.68 o 
  -1 -10   5        3.57        2.79      4.30 o 
   0 -10   5      205.84      191.49     14.98 o 
   1 -10   5      107.79      127.97     23.34 o 
   2 -10   5       37.51       10.40     21.77 o 
   3 -10   5       52.61       33.67     22.07 o 
   4 -10   5       69.15       66.45     16.60 o 
   5 -10   5        4.10        6.35      6.96 o 
  -5  -9   5       11.62        5.28      5.09 o 
  -4  -9   5        0.28        1.77      2.33 o 
  -3  -9   5       59.44       82.37      9.81 o 
  -2  -9   5      369.59      442.48     44.61 o 
  -1  -9   5      735.93      749.92     90.88 o 
   0  -9   5       20.91       11.32      4.84 o 
   1  -9   5      608.95      638.29     78.09 o 
   2  -9   5        2.96        2.47      3.08 o 
   3  -9   5       15.26        3.41      4.62 o 
   4  -9   5      156.30      123.64     21.11 o 
   5  -9   5       22.64       20.04     13.05 o 
   6  -9   5        2.01       -0.11      2.99 o 
  -6  -8   5        1.09        1.26      4.32 o 
  -5  -8   5       20.73       12.67      5.85 o 
  -4  -8   5      438.56      440.14     54.59 o 
  -3  -8   5       34.69       27.77      9.15 o 
  -2  -8   5       11.33       12.63      5.85 o 
  -1  -8   5     1265.97     1304.54     81.63 o 
   0  -8   5      273.54      247.58     30.05 o 
   1  -8   5      816.46      799.74     60.37 o 
   2  -8   5       29.62       20.64      4.03 o 
   3  -8   5        1.27        2.93      3.47 o 
   4  -8   5        9.64        9.39      4.54 o 
   5  -8   5        0.00        0.70      3.51 o 
   6  -8   5        0.18        1.77      3.63 o 
  -6  -7   5       39.03       65.55     24.88 o 
  -5  -7   5       37.98       48.05     16.07 o 
  -4  -7   5        2.05        1.07      2.16 o 
  -3  -7   5      231.73      218.77     23.46 o 
  -2  -7   5       62.24       71.40     21.53 o 
  -1  -7   5       83.95       83.95      9.04 o 
   0  -7   5      126.23      134.02     12.21 o 
   1  -7   5      105.09       99.20      9.58 o 
   2  -7   5       10.42        8.66      3.43 o 
   3  -7   5      185.98      198.72     12.11 o 
   4  -7   5        1.55        1.70      2.59 o 
   5  -7   5       99.14       84.44      5.92 o 
   6  -7   5        0.78        1.24      2.74 o 
   7  -7   5       32.15       32.25     21.30 o 
  -6  -6   5       15.55       21.61     10.29 o 
  -5  -6   5       46.54       46.63     17.72 o 
  -4  -6   5       46.62       48.15      7.47 o 
  -3  -6   5      102.51       88.35      8.15 o 
  -2  -6   5      281.90      262.80     42.50 o 
  -1  -6   5      609.74      603.75     30.28 o 
   0  -6   5       15.75       11.87      3.05 o 
   1  -6   5      250.46      265.97     13.94 o 
   2  -6   5        3.70        4.33      2.75 o 
   3  -6   5        7.50        7.72      3.17 o 
   4  -6   5        1.17        0.84      2.51 o 
   5  -6   5      154.00      155.63     11.08 o 
   6  -6   5       95.67       90.45     12.82 o 
   7  -6   5        1.60        0.97      4.05 o 
  -7  -5   5        6.56        2.44      3.77 o 
  -6  -5   5      210.56      232.76     25.85 o 
  -5  -5   5        6.08        9.36      4.97 o 
  -4  -5   5       40.57       28.75      7.00 o 
  -3  -5   5        0.60        0.81      2.26 o 
  -2  -5   5       47.63       53.79      7.91 o 
  -1  -5   5       26.19       21.70      8.13 o 
   0  -5   5      577.53      601.05     37.62 o 
   1  -5   5      487.47      464.98     28.12 o 
   2  -5   5      606.99      636.07     47.76 o 
   3  -5   5        3.13        2.80      1.85 o 
   4  -5   5      529.56      481.11     47.45 o 
   5  -5   5     1052.60     1115.52    112.10 o 
   6  -5   5       16.20       15.80      6.38 o 
   7  -5   5        0.13        1.76      3.11 o 
   8  -5   5       18.21       15.41     11.01 o 
  -7  -4   5       34.87       35.92     17.32 o 
  -6  -4   5       22.42       20.21     10.02 o 
  -5  -4   5      695.74      816.09     49.86 o 
  -4  -4   5      810.11      947.92     70.60 o 
  -3  -4   5      139.09      142.58      7.79 o 
  -2  -4   5        8.79       14.47      5.30 o 
  -1  -4   5      181.11      223.86     16.00 o 
   0  -4   5        0.12       -0.83      2.10 o 
   1  -4   5     2205.06     2338.72    115.69 o 
   2  -4   5       63.31       82.14      7.60 o 
   3  -4   5      149.77      166.26      8.87 o 
   4  -4   5      412.39      419.98     26.25 o 
   5  -4   5      818.87      852.72     46.02 o 
   6  -4   5       15.59       16.23      7.58 o 
   7  -4   5      161.88      185.95     13.53 o 
   8  -4   5        1.89        2.74      5.43 o 
  -7  -3   5        1.61       -0.20     11.36 o 
  -6  -3   5       14.18       14.02      6.21 o 
  -5  -3   5        0.87        0.95      2.20 o 
  -4  -3   5      503.36      515.39     20.09 o 
  -3  -3   5      119.56      119.74     10.57 o 
  -2  -3   5        4.28        0.63      1.17 o 
  -1  -3   5     1119.56     1232.37     20.56 o 
   0  -3   5      897.07     1036.82     71.09 o 
   1  -3   5      320.52      367.90     34.51 o 
   2  -3   5      280.20      313.29     30.53 o 
   3  -3   5     1813.12     1996.83     37.00 o 
   4  -3   5      251.51      251.99     14.51 o 
   5  -3   5       33.79       31.83      6.23 o 
   6  -3   5      256.41      284.27     20.44 o 
   7  -3   5      510.55      440.11     55.33 o 
   8  -3   5        7.43        1.02      6.86 o 
  -7  -2   5        1.60        0.72     13.49 o 
  -6  -2   5      523.78      461.75     66.67 o 
  -5  -2   5     1284.75     1308.43    128.75 o 
  -4  -2   5      255.81      221.30     26.33 o 
  -3  -2   5       39.42       32.59      3.66 o 
  -2  -2   5     2029.56     2052.95     61.45 o 
  -1  -2   5      694.27      842.10     42.52 o 
   0  -2   5       12.37        8.71      2.87 o 
   1  -2   5       22.93       23.93      2.54 o 
   2  -2   5        3.46        5.11      2.40 o 
   3  -2   5      584.43      570.73     21.28 o 
   4  -2   5        0.05        1.21      1.50 o 
   5  -2   5       38.39       34.45      5.19 o 
   6  -2   5      433.96      395.29     40.00 o 
   7  -2   5      375.24      373.51     48.30 o 
   8  -2   5      185.28      213.10     20.14 o 
  -7  -1   5       51.41       52.29     30.73 o 
  -6  -1   5        1.35        1.65      2.95 o 
  -5  -1   5       11.73        9.90      4.89 o 
  -4  -1   5      506.40      520.70     17.05 o 
  -3  -1   5      140.20      155.75     10.06 o 
  -2  -1   5      200.13      226.18     12.22 o 
  -1  -1   5       29.10       31.38      3.27 o 
   0  -1   5        2.92        3.06      1.22 o 
   1  -1   5      306.66      289.88     15.43 o 
   2  -1   5       26.19       33.10      2.73 o 
   3  -1   5      336.00      319.91      8.64 o 
   4  -1   5      109.00      101.38     10.19 o 
   5  -1   5      173.87      179.59      9.87 o 
   6  -1   5      147.84      149.29      8.60 o 
   7  -1   5       92.68       99.22     15.38 o 
   8  -1   5       32.61       23.60     19.16 o 
  -7   0   5       56.08       45.77     28.74 o 
  -6   0   5        1.05        4.32      5.26 o 
  -5   0   5      795.58      835.28     82.84 o 
  -4   0   5       92.68       84.20     11.72 o 
  -3   0   5      891.90      874.78     32.32 o 
  -2   0   5      180.68      193.38     11.91 o 
  -1   0   5     1167.61     1210.34     30.27 o 
   0   0   5        1.45        4.09      1.26 o 
   1   0   5     1454.40     1472.13     33.40 o 
   2   0   5       38.48       34.57      3.42 o 
   3   0   5      513.93      541.24     10.56 o 
   4   0   5      827.56      850.46     59.38 o 
   5   0   5       56.08       51.74      6.03 o 
   6   0   5       40.88       38.05      3.16 o 
   7   0   5       13.53       13.28      5.75 o 
   8   0   5        0.57        1.47      6.07 o 
  -7   1   5       61.10       59.20     36.09 o 
  -6   1   5      104.21      102.92     21.00 o 
  -5   1   5       23.33       21.31      3.49 o 
  -4   1   5       91.43       79.88     11.29 o 
  -3   1   5       75.78       82.17      8.54 o 
  -2   1   5        1.81        1.93      0.63 o 
  -1   1   5       15.88       18.38      2.23 o 
   0   1   5        9.20       10.37      2.33 o 
   1   1   5       54.52       54.90      3.63 o 
   2   1   5      582.90      597.65     26.54 o 
   3   1   5      167.15      139.23     11.30 o 
   4   1   5      141.84      131.33     10.83 o 
   5   1   5      109.89      119.29     10.18 o 
   6   1   5       78.41       62.94      5.35 o 
   7   1   5       13.02       13.65     10.91 o 
   8   1   5       72.89       70.85     15.97 o 
  -7   2   5       20.76       19.10      8.49 o 
  -6   2   5       65.86       71.73     10.60 o 
  -5   2   5       29.15       30.49      4.11 o 
  -4   2   5       45.77       49.15      8.29 o 
  -3   2   5       12.00        6.51      4.09 o 
  -2   2   5        1.40        1.83      2.23 o 
  -1   2   5      539.38      541.80     30.58 o 
   0   2   5     1316.24     1249.12     55.31 o 
   1   2   5      165.70      153.39      4.77 o 
   2   2   5      165.02      167.24      6.30 o 
   3   2   5      529.20      605.94     20.64 o 
   4   2   5       80.10       81.31     11.76 o 
   5   2   5      246.76      246.17     10.81 o 
   6   2   5      138.19      134.45      6.19 o 
   7   2   5       28.84       25.95     15.54 o 
   8   2   5       76.30       75.16     43.98 o 
  -7   3   5       12.86       21.12     13.30 o 
  -6   3   5       27.78       23.62     12.96 o 
  -5   3   5        5.12        2.90      3.76 o 
  -4   3   5      165.30      204.99     21.31 o 
  -3   3   5       11.33        8.10      5.23 o 
  -2   3   5      281.38      287.51     17.87 o 
  -1   3   5      240.14      226.16      8.53 o 
   0   3   5       44.44       41.97      4.12 o 
   1   3   5      124.81      131.10      5.90 o 
   2   3   5       48.78       47.92      6.85 o 
   3   3   5      604.55      595.25     37.21 o 
   4   3   5      486.60      448.59     24.94 o 
   5   3   5      136.30      151.24      9.07 o 
   6   3   5      152.48      140.47      8.13 o 
   7   3   5        8.99        3.89      6.81 o 
   8   3   5       12.11       17.94     12.21 o 
  -7   4   5        8.89        0.97      5.43 o 
  -6   4   5       25.23       23.79     12.23 o 
  -5   4   5       92.54      100.96     19.99 o 
  -4   4   5      209.62      206.19     18.99 o 
  -3   4   5       43.42       50.54     21.86 o 
  -2   4   5      559.21      617.55     38.45 o 
  -1   4   5       15.67       18.26      1.91 o 
   0   4   5      191.48      192.56      7.16 o 
   1   4   5       76.71       85.27      8.30 o 
   2   4   5      396.06      323.31     11.00 o 
   3   4   5     1931.63     1862.31     52.94 o 
   4   4   5       85.95       86.75      7.94 o 
   5   4   5       25.00       18.95      5.29 o 
   6   4   5      156.26      154.67     13.01 o 
   7   4   5      142.10      139.66     27.69 o 
   8   4   5        2.13        1.54      6.24 o 
  -6   5   5       21.38       19.94     10.53 o 
  -5   5   5      149.29      151.71     13.60 o 
  -4   5   5       50.63       50.87     10.77 o 
  -3   5   5      212.91      200.09     15.54 o 
  -2   5   5       23.99       23.26      6.93 o 
  -1   5   5       93.02       95.65      8.12 o 
   0   5   5       82.71       78.38      6.49 o 
   1   5   5      178.75      192.89      8.72 o 
   2   5   5       92.69       87.04     10.64 o 
   3   5   5      910.27      948.77     58.78 o 
   4   5   5        1.99        2.16      3.94 o 
   5   5   5        0.17        0.91      1.51 o 
   6   5   5       40.04       38.64      5.71 o 
   7   5   5       19.10       13.95     17.21 o 
   8   5   5        4.84        3.84      8.38 o 
  -6   6   5       91.30       69.50     21.56 o 
  -5   6   5       53.21       46.38     23.82 o 
  -4   6   5       77.38       67.62     20.14 o 
  -3   6   5        1.28        2.64      2.70 o 
  -2   6   5      197.53      133.65     27.72 o 
  -1   6   5      139.93      150.57     12.90 o 
   0   6   5      154.89      161.53      9.32 o 
   1   6   5      170.22      168.19      8.62 o 
   2   6   5       18.29       20.73     10.43 o 
   3   6   5      294.33      302.24     23.24 o 
   4   6   5        0.00        1.80      3.36 o 
   5   6   5        2.27        2.01      3.22 o 
   6   6   5        4.36        3.31      4.38 o 
   7   6   5       57.55       61.34     29.63 o 
   8   6   5       25.09       21.56     13.50 o 
  -6   7   5       70.13       67.13     16.95 o 
  -5   7   5      258.49      242.94     19.70 o 
  -4   7   5       96.22       99.23     13.28 o 
  -3   7   5        5.48        6.36      3.26 o 
  -2   7   5        6.39        4.80      2.38 o 
  -1   7   5        0.23        0.64      0.94 o 
   0   7   5       49.46       49.46      7.51 o 
   1   7   5      267.87      258.60     18.91 o 
   2   7   5        1.82        2.30      2.82 o 
   3   7   5       96.41      106.87     18.92 o 
   4   7   5       60.26       46.70     19.75 o 
   5   7   5       16.39       17.99      9.98 o 
   6   7   5        8.50        8.79      6.26 o 
   7   7   5       33.61       24.92     11.86 o 
  -5   8   5       10.84       10.56      4.44 o 
  -4   8   5      984.87     1125.41     86.19 o 
  -3   8   5       44.37       37.83      7.45 o 
  -2   8   5       11.18       10.35      5.09 o 
  -1   8   5      112.82      110.04     10.16 o 
   0   8   5      111.28      121.78     20.69 o 
   1   8   5       35.79       48.58      9.96 o 
   2   8   5        0.08        0.72      3.41 o 
   3   8   5       25.87       26.19     10.15 o 
   4   8   5       31.45       30.68     12.69 o 
   5   8   5       11.50       14.09      7.28 o 
   6   8   5       29.69       31.55     21.26 o 
   7   8   5       99.71       81.97     47.36 o 
  -5   9   5       94.45       96.87     25.21 o 
  -4   9   5      191.98      192.50     29.23 o 
  -3   9   5       17.61       12.59      7.77 o 
  -2   9   5        1.68        2.62      3.35 o 
  -1   9   5      133.63      126.57     10.21 o 
   0   9   5      432.75      436.55     28.64 o 
   1   9   5        3.19        1.67      3.47 o 
   2   9   5       96.53       94.19     10.85 o 
   3   9   5      186.23      175.47     24.09 o 
   4   9   5       32.91       23.66      9.28 o 
   5   9   5       34.76       30.92     14.73 o 
   6   9   5       42.19       32.94     21.97 o 
   7   9   5      122.91       98.82     54.83 o 
  -4  10   5       19.99       16.50     18.28 o 
  -3  10   5      184.96      181.37     30.29 o 
  -2  10   5      554.08      608.38    138.82 o 
  -1  10   5      179.81      168.84     16.16 o 
   0  10   5        3.30        2.51      1.67 o 
   1  10   5      305.33      316.05     20.63 o 
   2  10   5      118.74      127.76     17.08 o 
   3  10   5      142.71      133.63     12.31 o 
   4  10   5       99.09       98.83     16.68 o 
   5  10   5       82.12       81.64     15.86 o 
   6  10   5      210.02      217.35     31.86 o 
  -4  11   5        0.22        4.05     10.01 o 
  -3  11   5       29.88       28.72     22.11 o 
  -2  11   5      206.94      198.90     31.02 o 
  -1  11   5       49.08       49.70     15.51 o 
   0  11   5        0.11        2.51      2.37 o 
   1  11   5       97.59       84.78     25.61 o 
   2  11   5       71.05       65.89     16.08 o 
   3  11   5       43.62       28.54     16.41 o 
   4  11   5       50.43       38.68     18.13 o 
   5  11   5        1.04        3.85      5.00 o 
  -3  12   5       44.61       27.60     24.88 o 
  -2  12   5        8.48        0.63     10.30 o 
  -1  12   5        0.30        2.79      5.00 o 
   0  12   5       65.22       57.52     34.20 o 
   1  12   5       12.69       14.57      9.57 o 
   2  12   5      107.68       95.11     19.34 o 
   3  12   5        0.03        2.16      3.75 o 
   4  12   5        0.59        0.39      2.97 o 
   5  12   5        6.81        7.21      5.84 o 
  -1  13   5       16.80        6.70      7.26 o 
   0  13   5        1.00        2.72      5.13 o 
   1  13   5        3.74        3.24      5.25 o 
   2  13   5        3.89        5.89      7.01 o 
   3  13   5        0.01        1.27      4.73 o 
  -1 -13   6        1.79        4.20      6.74 o 
   0 -13   6       14.44        6.77      8.03 o 
   1 -13   6      126.99      131.35     30.96 o 
  -3 -12   6       11.48       11.34      6.11 o 
  -2 -12   6        1.85       -0.69      7.11 o 
  -1 -12   6        4.26        4.56      4.65 o 
   0 -12   6       10.96        9.37      8.51 o 
   1 -12   6        6.35        5.71      8.13 o 
   2 -12   6       61.77       33.48     24.11 o 
   3 -12   6        4.94       11.27     12.56 o 
  -4 -11   6       53.34       35.35     24.11 o 
  -3 -11   6        0.92        2.87      3.01 o 
  -2 -11   6       29.94       26.01     11.43 o 
  -1 -11   6        7.15        6.23      4.07 o 
   0 -11   6        0.31        2.04      4.04 o 
   1 -11   6        0.49        2.19      6.04 o 
   2 -11   6       24.91       15.32     12.33 o 
   3 -11   6        0.09        1.24      7.10 o 
   4 -11   6        9.06       10.40      6.50 o 
  -4 -10   6       94.42      108.12     16.73 o 
  -3 -10   6        4.03        3.40      2.81 o 
  -2 -10   6       79.26       72.10     17.92 o 
  -1 -10   6      146.47      105.71     36.62 o 
   0 -10   6       67.68       53.25     10.83 o 
   1 -10   6       35.90       41.16      4.88 o 
   2 -10   6      192.56       98.52     50.70 o 
   3 -10   6        5.34        1.05      7.74 o 
   4 -10   6       28.27       42.51     13.27 o 
   5 -10   6        7.99        7.36      6.20 o 
  -5  -9   6       96.48       99.66     46.86 o 
  -4  -9   6        6.55        4.96      3.29 o 
  -3  -9   6      309.73      255.00     69.82 o 
  -2  -9   6        0.53        1.35      2.25 o 
  -1  -9   6      467.59      493.61     32.88 o 
   0  -9   6      472.28      496.19     35.04 o 
   1  -9   6       13.66       10.23      6.77 o 
   2  -9   6      346.44      281.68     24.15 o 
   3  -9   6      200.14      114.41     12.93 o 
   4  -9   6        9.16       11.12      8.25 o 
   5  -9   6        9.42        7.43      7.00 o 
   6  -9   6        0.11        4.47      4.41 o 
  -5  -8   6        2.56        4.88      5.85 o 
  -4  -8   6      175.50      200.24     14.15 o 
  -3  -8   6      116.74       87.01     14.26 o 
  -2  -8   6      119.72       99.85     15.07 o 
  -1  -8   6        9.90        9.94      5.02 o 
   0  -8   6     1340.84     1436.45     89.56 o 
   1  -8   6     1309.18     1457.92     76.47 o 
   2  -8   6       46.70       46.71      6.09 o 
   3  -8   6      258.89      213.11     16.54 o 
   4  -8   6      276.56      268.33     18.63 o 
   5  -8   6       41.01       36.34      7.68 o 
   6  -8   6       54.34       56.19      9.47 o 
  -6  -7   6       45.73       59.07     24.91 o 
  -5  -7   6        1.41        2.20      4.53 o 
  -4  -7   6      650.50      705.70     41.17 o 
  -3  -7   6        9.10        6.72      3.34 o 
  -2  -7   6      426.41      363.88     32.99 o 
  -1  -7   6        1.37        3.11      3.27 o 
   0  -7   6       96.74       82.58     18.19 o 
   1  -7   6       94.69       87.87     14.70 o 
   2  -7   6      333.44      346.85     38.55 o 
   3  -7   6       13.71       16.84      3.73 o 
   4  -7   6      243.80      283.65     20.35 o 
   5  -7   6       94.17       79.84      6.63 o 
   6  -7   6       19.58       18.22      7.55 o 
   7  -7   6       30.05       46.65     13.94 o 
  -6  -6   6       54.38       60.69     24.18 o 
  -5  -6   6       25.89       30.13     11.43 o 
  -4  -6   6       45.69       42.05     11.53 o 
  -3  -6   6      118.21      147.67     11.63 o 
  -2  -6   6       17.20       17.24      6.10 o 
  -1  -6   6       33.73       30.71      6.28 o 
   0  -6   6      304.72      300.73     21.31 o 
   1  -6   6        3.52        5.46      2.43 o 
   2  -6   6        5.31        3.59      1.83 o 
   3  -6   6       81.13       82.36     13.57 o 
   4  -6   6       72.51       76.84     10.41 o 
   5  -6   6       85.95       88.82     16.40 o 
   6  -6   6       53.09       46.24      7.06 o 
   7  -6   6        4.36        5.17      4.32 o 
  -6  -5   6        2.04        2.82      3.77 o 
  -5  -5   6       15.94       12.32      4.56 o 
  -4  -5   6       40.26       52.51     11.05 o 
  -3  -5   6       28.46       39.20     10.24 o 
  -2  -5   6       32.11       33.08      8.52 o 
  -1  -5   6      395.56      344.30     31.79 o 
   0  -5   6        0.25        1.50      1.78 o 
   1  -5   6        5.02        4.82      2.59 o 
   2  -5   6       42.14       35.66      5.35 o 
   3  -5   6       92.75       92.81      9.71 o 
   4  -5   6       32.91       36.66      7.04 o 
   5  -5   6      254.88      256.50     27.54 o 
   6  -5   6       36.10       41.11     11.55 o 
   7  -5   6       33.36       38.47      7.81 o 
  -7  -4   6       17.92       27.29     20.27 o 
  -6  -4   6        0.08        2.81      3.12 o 
  -5  -4   6      112.71      100.62      8.11 o 
  -4  -4   6      448.75      507.07     52.24 o 
  -3  -4   6       23.21       20.06      5.99 o 
  -2  -4   6      284.30      297.28     27.45 o 
  -1  -4   6      146.80      178.39     11.53 o 
   0  -4   6        0.49        1.44      1.64 o 
   1  -4   6      109.24      119.73     18.42 o 
   2  -4   6       23.30       24.53      4.04 o 
   3  -4   6       10.09       14.40      6.59 o 
   4  -4   6       71.48       60.71      8.49 o 
   5  -4   6       14.98       16.20      8.09 o 
   6  -4   6       24.29       34.17     22.05 o 
   7  -4   6        0.22        2.13      2.58 o 
   8  -4   6        1.83        2.93      4.23 o 
  -7  -3   6       20.37       30.74     21.91 o 
  -6  -3   6        0.86        2.82      4.02 o 
  -5  -3   6        4.33        3.38      2.64 o 
  -4  -3   6      453.48      467.21     28.51 o 
  -3  -3   6        7.59       13.17      5.46 o 
  -2  -3   6       23.15       23.72      4.68 o 
  -1  -3   6        3.18        2.86      2.17 o 
   0  -3   6      840.76      846.63     57.34 o 
   1  -3   6      121.79      116.71     16.83 o 
   2  -3   6      636.27      558.62     52.78 o 
   3  -3   6       32.44       31.64      7.55 o 
   4  -3   6        3.27        4.41      3.60 o 
   5  -3   6       56.16       44.94      6.05 o 
   6  -3   6      281.81      244.69     28.18 o 
   7  -3   6      127.68      124.27      9.53 o 
   8  -3   6      107.09       91.21     15.29 o 
  -7  -2   6       99.75      119.70     61.58 o 
  -6  -2   6        5.64       11.01     10.18 o 
  -5  -2   6      620.88      643.09     38.10 o 
  -4  -2   6      364.79      317.02     28.10 o 
  -3  -2   6       66.13       66.36     11.01 o 
  -2  -2   6      549.80      507.34     27.95 o 
  -1  -2   6     2024.70     2216.05     30.19 o 
   0  -2   6       19.87       18.93      3.57 o 
   1  -2   6      201.12      239.97      9.57 o 
   2  -2   6      281.15      300.26     18.89 o 
   3  -2   6     2577.15     2445.88     82.49 o 
   4  -2   6        2.12        1.52      1.96 o 
   5  -2   6       70.83       70.86     11.96 o 
   6  -2   6     1010.44     1008.72     54.27 o 
   7  -2   6      555.62      580.61     69.46 o 
   8  -2   6       84.87       75.57     20.75 o 
  -7  -1   6        2.09        9.34     10.47 o 
  -6  -1   6        7.07       11.73      8.28 o 
  -5  -1   6      347.06      383.38     23.36 o 
  -4  -1   6       19.98       15.90      6.41 o 
  -3  -1   6        4.83        4.19      1.67 o 
  -2  -1   6        2.00        7.02     10.82 o 
  -1  -1   6        3.74        4.78      2.13 o 
   0  -1   6      261.99      265.52     11.35 o 
   1  -1   6       56.23       71.40      7.16 o 
   2  -1   6      414.98      469.52     49.67 o 
   3  -1   6      396.86      453.66     38.23 o 
   4  -1   6      217.28      239.46     14.28 o 
   5  -1   6       20.61       27.19      9.42 o 
   6  -1   6      196.67      193.03     20.83 o 
   7  -1   6       93.17       78.89     10.29 o 
   8  -1   6      189.23      194.96     22.64 o 
  -7   0   6       51.66       50.75     25.48 o 
  -6   0   6       57.28       47.36     34.04 o 
  -5   0   6      140.74      146.49     10.01 o 
  -4   0   6      326.20      328.55     22.44 o 
  -3   0   6        1.83        4.49      1.95 o 
  -2   0   6       81.80       72.23      6.63 o 
  -1   0   6     1290.10     1430.89     27.38 o 
   0   0   6       90.98       86.96      7.83 o 
   1   0   6      311.98      283.07     13.65 o 
   2   0   6        2.55        1.49      1.69 o 
   3   0   6       46.91       43.52     10.61 o 
   4   0   6       15.60       20.70      6.00 o 
   5   0   6       53.03       50.72      5.28 o 
   6   0   6      270.58      252.15     27.17 o 
   7   0   6       50.19       48.49     10.07 o 
   8   0   6       59.48       62.44     20.45 o 
  -7   1   6        0.62        6.52      7.82 o 
  -6   1   6       22.40       18.76     12.04 o 
  -5   1   6       42.67       43.77     14.21 o 
  -4   1   6       24.60       22.74      3.30 o 
  -3   1   6      158.57      144.09     25.74 o 
  -2   1   6        2.11        1.70      1.11 o 
  -1   1   6       44.36       36.76      3.49 o 
   0   1   6      861.17      907.01     49.44 o 
   1   1   6       62.00       69.02      6.64 o 
   2   1   6      287.66      279.78     27.97 o 
   3   1   6        1.55        1.18      1.98 o 
   4   1   6       10.58        9.51      5.25 o 
   5   1   6        5.75        6.69      4.19 o 
   6   1   6       34.89       34.05      9.84 o 
   7   1   6        0.41        1.18      6.45 o 
   8   1   6       44.57       33.73     30.79 o 
  -7   2   6       14.02       22.45     16.56 o 
  -6   2   6       21.27       16.20     10.75 o 
  -5   2   6       93.23       91.71     21.06 o 
  -4   2   6       23.22       25.07     13.23 o 
  -3   2   6       61.43       63.07      9.24 o 
  -2   2   6        0.33       -0.05      3.12 o 
  -1   2   6      432.73      289.16      7.71 o 
   0   2   6      310.99      280.53      9.30 o 
   1   2   6     1687.03     1701.28     37.92 o 
   2   2   6      167.97      182.50     11.42 o 
   3   2   6        8.93        7.23      5.10 o 
   4   2   6       31.70       35.42     12.92 o 
   5   2   6       58.19       64.26      8.21 o 
   6   2   6        0.34        1.01      2.18 o 
   7   2   6       56.64       51.44     29.56 o 
   8   2   6       10.79        8.28     11.58 o 
  -7   3   6        9.73        5.98      5.20 o 
  -6   3   6       42.95       36.59     16.95 o 
  -5   3   6      625.90      573.75     39.57 o 
  -4   3   6       16.71       19.96     10.01 o 
  -3   3   6      125.09      140.58     15.39 o 
  -2   3   6      432.34      485.55     33.31 o 
  -1   3   6        6.95       10.70      2.24 o 
   0   3   6      149.42      165.48     13.86 o 
   1   3   6      139.92      150.18     12.81 o 
   2   3   6        3.68        2.57      2.84 o 
   3   3   6      255.60      253.42     18.54 o 
   4   3   6        3.33        3.88      3.08 o 
   5   3   6      130.40      116.27     18.67 o 
   6   3   6       10.53        8.59      5.22 o 
   7   3   6       17.48       13.92     10.41 o 
   8   3   6        6.40        2.93      4.68 o 
  -6   4   6      163.10      167.02     17.73 o 
  -5   4   6        0.56        1.19      4.64 o 
  -4   4   6        8.15        4.00      3.34 o 
  -3   4   6      163.24      177.20     13.36 o 
  -2   4   6     1191.27     1436.43     78.87 o 
  -1   4   6      283.23      289.29     14.27 o 
   0   4   6      162.21      186.55     10.22 o 
   1   4   6     5061.50     5035.05    195.37 o 
   2   4   6    14866.89    15207.27    195.33 o 
   3   4   6      106.65      106.58     16.07 o 
   4   4   6       44.67       49.97     12.78 o 
   5   4   6      242.28      260.27     19.36 o 
   6   4   6        4.70        3.63      2.56 o 
   7   4   6       51.58       50.72     26.85 o 
   8   4   6       51.32       41.23     33.06 o 
  -6   5   6       33.58       28.13     14.72 o 
  -5   5   6       41.60       27.15     13.27 o 
  -4   5   6       14.77       15.51      9.12 o 
  -3   5   6       62.14       69.13      8.83 o 
  -2   5   6      473.04      494.60     38.74 o 
  -1   5   6      118.77      119.57      9.90 o 
   0   5   6      395.00      400.27     18.77 o 
   1   5   6      138.74      162.53     15.51 o 
   2   5   6      133.73      139.38     18.33 o 
   3   5   6      612.06      615.98     39.63 o 
   4   5   6        6.02        7.38      4.82 o 
   5   5   6       35.48       39.21     16.56 o 
   6   5   6      157.64      174.08     14.20 o 
   7   5   6       11.28       10.45      9.94 o 
   8   5   6        0.00        2.36      8.30 o 
  -6   6   6       13.22       13.92      9.28 o 
  -5   6   6       31.69       21.65      9.53 o 
  -4   6   6       72.94       80.65     10.67 o 
  -3   6   6       12.87       12.21      5.73 o 
  -2   6   6        3.92        2.22      1.04 o 
  -1   6   6      478.80      533.70     28.54 o 
   0   6   6      159.83      165.54     11.19 o 
   1   6   6        0.06        1.62      2.62 o 
   2   6   6      252.22      290.38     21.94 o 
   3   6   6      341.39      365.88     21.15 o 
   4   6   6       20.53       25.85     12.63 o 
   5   6   6       34.93       30.72     15.86 o 
   6   6   6        0.08        2.54      3.83 o 
   7   6   6       56.04       53.17     21.48 o 
   8   6   6       12.74       14.02     10.36 o 
  -6   7   6       10.37        7.65      5.68 o 
  -5   7   6      148.51      134.38     18.54 o 
  -4   7   6       13.71       10.59      6.94 o 
  -3   7   6        2.64        3.05      2.51 o 
  -2   7   6        1.37        1.67      1.88 o 
  -1   7   6        3.20        5.12      2.16 o 
   0   7   6       70.99       88.50     14.77 o 
   1   7   6       88.30       93.76     16.25 o 
   2   7   6      190.26      181.47     13.65 o 
   3   7   6      147.63      156.83     12.62 o 
   4   7   6       19.38       15.30      7.44 o 
   5   7   6       12.20        9.35      6.08 o 
   6   7   6        5.62        6.51      6.98 o 
   7   7   6        0.10        4.10      8.62 o 
  -5   8   6        1.22        4.78      8.65 o 
  -4   8   6       46.08       37.10     17.60 o 
  -3   8   6       10.14       10.12      5.47 o 
  -2   8   6      148.28      152.26     18.42 o 
  -1   8   6        3.49        6.56      3.49 o 
   0   8   6       27.16       32.67     11.82 o 
   1   8   6        0.45        0.27      2.93 o 
   2   8   6       14.35       13.26      6.41 o 
   3   8   6        1.99        1.28      1.70 o 
   4   8   6        2.51        2.56      3.74 o 
   5   8   6        4.57        3.98      4.25 o 
   6   8   6       20.75       17.56      9.87 o 
   7   8   6      191.82      203.63     43.22 o 
  -5   9   6       10.51        6.38     15.08 o 
  -4   9   6       47.27       44.52     33.58 o 
  -3   9   6        1.42        3.29      6.02 o 
  -2   9   6        6.24        3.94      3.84 o 
  -1   9   6       33.30       35.62      7.35 o 
   0   9   6      107.67      105.30     10.39 o 
   1   9   6        6.82        8.25      4.01 o 
   2   9   6      258.36      273.65     31.38 o 
   3   9   6       15.47       18.31      7.39 o 
   4   9   6      104.05      103.45      9.75 o 
   5   9   6       11.00       10.11      7.08 o 
   6   9   6        2.07        1.01      6.09 o 
  -4  10   6      106.96       80.35     75.27 o 
  -3  10   6      750.48      769.39     83.45 o 
  -2  10   6       29.20       17.81     12.70 o 
  -1  10   6       30.46       27.14     13.81 o 
   0  10   6      110.65      110.21      9.85 o 
   1  10   6      103.71      104.32     16.23 o 
   2  10   6       11.72        5.65      4.97 o 
   3  10   6       17.22       18.74      9.35 o 
   4  10   6        0.68       -0.08      4.97 o 
   5  10   6        1.12        1.61      3.80 o 
   6  10   6      136.81      130.69     21.07 o 
  -3  11   6      317.96      335.97     68.13 o 
  -2  11   6        7.43       10.79      9.30 o 
  -1  11   6       43.87       39.12     17.90 o 
   0  11   6        3.47        5.11      3.48 o 
   1  11   6        3.28        3.14      2.92 o 
   2  11   6        0.40        2.11      2.61 o 
   3  11   6        4.71        7.26      6.02 o 
   4  11   6       22.39       18.74      9.79 o 
   5  11   6       36.04       24.98     21.07 o 
  -2  12   6      204.72      231.12     31.34 o 
  -1  12   6      110.39      111.62     25.92 o 
   0  12   6        9.96       11.88      7.06 o 
   1  12   6       85.33       85.71     38.31 o 
   2  12   6        8.51        6.90      5.07 o 
   3  12   6       83.70       78.35     24.87 o 
   4  12   6        6.36        7.38      5.72 o 
  -1  13   6      109.02       82.90     88.09 o 
   0  13   6        1.00       -1.62      5.27 o 
   1  13   6        1.44        2.90      7.29 o 
   2  13   6        9.14        6.65      7.22 o 
   3  13   6        0.12        2.01      5.30 o 
  -2 -12   7        2.74        4.46      5.72 o 
  -1 -12   7       49.95       56.86     31.05 o 
   0 -12   7       10.35        4.37      8.43 o 
   1 -12   7       19.84       15.65     10.00 o 
   2 -12   7       13.51       10.63      8.11 o 
   3 -12   7      108.27      104.85     19.91 o 
  -3 -11   7       10.38        6.29      3.60 o 
  -2 -11   7       16.30       15.55      7.62 o 
  -1 -11   7        4.32        3.94      3.45 o 
   0 -11   7       47.32       46.68     34.55 o 
   1 -11   7        3.45        2.10      6.42 o 
   2 -11   7        2.18        0.55      6.12 o 
   3 -11   7       52.16       45.68     27.05 o 
   4 -11   7        8.00        5.01      6.71 o 
  -4 -10   7       42.64       27.36     12.47 o 
  -3 -10   7       10.60        5.05      2.76 o 
  -2 -10   7       27.71       13.67      7.27 o 
  -1 -10   7        0.93        2.41      2.21 o 
   0 -10   7        1.97        1.20      1.99 o 
   1 -10   7       17.58       16.52     12.68 o 
   2 -10   7        0.63        3.13      4.62 o 
   3 -10   7       54.55       64.42     30.09 o 
   4 -10   7        0.85        1.44      6.31 o 
   5 -10   7       35.88       45.69     26.28 o 
  -4  -9   7       14.93       13.67      6.46 o 
  -3  -9   7       26.70       26.72     10.87 o 
  -2  -9   7       13.47       14.73      6.44 o 
  -1  -9   7       69.21       84.13      7.46 o 
   0  -9   7       52.41       53.15      5.05 o 
   1  -9   7        7.32        7.57      5.17 o 
   2  -9   7       21.94       28.63      5.98 o 
   3  -9   7       68.27       67.88     24.23 o 
   4  -9   7        2.26        7.35      8.78 o 
   5  -9   7       45.77       55.39     27.78 o 
  -5  -8   7      103.82       92.62     37.53 o 
  -4  -8   7       29.73       29.02      7.87 o 
  -3  -8   7        6.19        3.70      2.26 o 
  -2  -8   7      655.08      449.66     95.27 o 
  -1  -8   7      808.31     1000.36     88.05 o 
   0  -8   7       28.23       25.70      5.25 o 
   1  -8   7     1967.06     2128.86    255.25 o 
   2  -8   7      649.51      761.38     85.71 o 
   3  -8   7      120.59      106.89     14.56 o 
   4  -8   7        2.55        2.68      5.27 o 
   5  -8   7        5.12        3.20      4.62 o 
   6  -8   7        7.23       14.14     12.03 o 
  -5  -7   7       12.09        8.39      6.82 o 
  -4  -7   7       45.68       30.24      7.97 o 
  -3  -7   7        0.07        2.09      2.64 o 
  -2  -7   7      176.68      121.41     29.89 o 
  -1  -7   7       70.55       56.09      8.61 o 
   0  -7   7     1267.97     1302.02    160.11 o 
   1  -7   7     1885.93     2112.10     56.53 o 
   2  -7   7      306.57      297.87     34.22 o 
   3  -7   7       50.32       55.36      8.13 o 
   4  -7   7      425.70      422.31     33.59 o 
   5  -7   7      365.99      293.13     35.48 o 
   6  -7   7       26.23       20.91      9.06 o 
   7  -7   7        6.51        8.62      7.24 o 
  -6  -6   7        3.19        2.47      4.26 o 
  -5  -6   7        0.01        3.34      3.57 o 
  -4  -6   7        5.00        6.83      3.26 o 
  -3  -6   7       15.23        9.77      3.56 o 
  -2  -6   7        0.46        0.88      2.52 o 
  -1  -6   7      313.88      295.40     35.25 o 
   0  -6   7      140.46      131.94     18.34 o 
   1  -6   7      269.18      312.33     39.47 o 
   2  -6   7      136.77      150.16     16.48 o 
   3  -6   7        0.14        1.51      3.12 o 
   4  -6   7      331.93      412.18     42.58 o 
   5  -6   7        9.31       12.34      5.70 o 
   6  -6   7        5.34        1.31      3.56 o 
   7  -6   7        4.22        4.70      6.94 o 
  -6  -5   7       26.86       25.37     12.11 o 
  -5  -5   7      120.26      149.82     69.93 o 
  -4  -5   7        2.47        2.23      1.86 o 
  -3  -5   7       58.42       61.13     15.26 o 
  -2  -5   7      238.36      217.04     37.49 o 
  -1  -5   7        7.39        7.33      3.52 o 
   0  -5   7      134.03      121.64     11.09 o 
   1  -5   7       43.98       30.20      4.34 o 
   2  -5   7       62.46       63.02      9.64 o 
   3  -5   7       67.14       77.68     12.89 o 
   4  -5   7       91.72      111.68     14.60 o 
   5  -5   7       29.59       31.18     10.90 o 
   6  -5   7       19.32       19.47      8.11 o 
   7  -5   7       11.82        8.38      3.37 o 
  -6  -4   7        2.29        3.90      7.65 o 
  -5  -4   7       17.80       12.60      6.56 o 
  -4  -4   7        1.28       -1.34      2.61 o 
  -3  -4   7      127.25      118.00     14.64 o 
  -2  -4   7       43.37       39.47     11.44 o 
  -1  -4   7        0.08        0.71      2.33 o 
   0  -4   7       12.38       13.25      6.34 o 
   1  -4   7        1.46        1.30      1.71 o 
   2  -4   7       40.61       45.53      7.62 o 
   3  -4   7      550.67      527.85     94.63 o 
   4  -4   7       37.66       39.08      7.47 o 
   5  -4   7      678.15      598.20     62.06 o 
   6  -4   7      188.43      144.98     20.26 o 
   7  -4   7       12.01       12.50      5.69 o 
   8  -4   7       12.35       14.07     13.40 o 
  -6  -3   7       21.68       39.16     22.82 o 
  -5  -3   7      107.64      135.39     22.25 o 
  -4  -3   7       38.48       34.00     12.25 o 
  -3  -3   7      202.19      248.15     53.41 o 
  -2  -3   7        4.66        3.81      1.90 o 
  -1  -3   7       15.44       12.81      4.86 o 
   0  -3   7      702.04      717.24     61.38 o 
   1  -3   7      565.52      579.22     41.65 o 
   2  -3   7      390.65      394.51     38.85 o 
   3  -3   7       15.15       19.60      6.90 o 
   4  -3   7       67.52       56.02      4.85 o 
   5  -3   7        5.96        6.15      2.53 o 
   6  -3   7       98.45      104.02      7.71 o 
   7  -3   7      218.91      227.17     14.38 o 
   8  -3   7        6.60        5.06     10.03 o 
  -6  -2   7      129.98      168.99     76.76 o 
  -5  -2   7       89.71       88.82      9.74 o 
  -4  -2   7      894.16      704.63    150.96 o 
  -3  -2   7      179.44      170.66     15.90 o 
  -2  -2   7      300.68      290.96     15.68 o 
  -1  -2   7        5.24        5.02      2.30 o 
   0  -2   7      400.16      388.76     32.01 o 
   1  -2   7       48.28       51.83      6.68 o 
   2  -2   7      117.67      110.24     14.35 o 
   3  -2   7      178.31      193.22     11.56 o 
   4  -2   7        1.54        0.61      2.58 o 
   5  -2   7       83.41       84.83      7.62 o 
   6  -2   7      328.35      340.23     21.65 o 
   7  -2   7     1303.52     1673.25    134.88 o 
   8  -2   7       88.25       68.82     16.54 o 
  -6  -1   7       64.03       77.35     36.21 o 
  -5  -1   7        0.36        1.03      4.26 o 
  -4  -1   7      396.42      407.92     40.78 o 
  -3  -1   7      280.06      253.22     26.61 o 
  -2  -1   7       19.03       26.28      9.52 o 
  -1  -1   7        8.85        4.51      1.87 o 
   0  -1   7     1260.65     1331.44     23.43 o 
   1  -1   7       20.92       20.15      4.79 o 
   2  -1   7      151.27      141.87     13.41 o 
   4  -1   7       49.13       63.79     11.17 o 
   5  -1   7        9.16       10.48      5.03 o 
   6  -1   7       50.79       50.64      8.59 o 
   7  -1   7        9.91        7.82      4.48 o 
   8  -1   7        2.30        2.33      5.82 o 
  -6   0   7       66.62       80.28     31.99 o 
  -5   0   7       33.01       46.87     24.33 o 
  -4   0   7      586.68      387.86     96.20 o 
  -3   0   7      813.28      703.71     85.48 o 
  -2   0   7       44.49       39.18      6.08 o 
  -1   0   7      520.73      676.51     22.27 o 
   0   0   7      725.63      638.22     30.38 o 
   1   0   7       11.39        8.17      3.38 o 
   2   0   7       22.09       23.19      6.70 o 
   3   0   7        7.88        7.71      3.55 o 
   4   0   7      180.15      185.14     12.82 o 
   5   0   7       27.20       23.58      6.71 o 
   6   0   7       37.07       38.38      9.20 o 
   7   0   7      240.76      247.33     29.87 o 
   8   0   7        6.75        4.54      8.03 o 
  -6   1   7       20.72       18.43      8.30 o 
  -5   1   7        2.84        1.97      5.03 o 
  -4   1   7       77.83       68.17      9.90 o 
  -3   1   7       51.69       46.84      3.58 o 
  -2   1   7       22.67       19.28      2.37 o 
  -1   1   7      109.70      112.31     11.43 o 
   0   1   7        5.27       11.79      4.60 o 
   1   1   7       14.75       15.63      6.88 o 
   2   1   7        2.10       -0.16      2.67 o 
   3   1   7      202.87      199.17     12.11 o 
   4   1   7       53.35       52.50      6.35 o 
   5   1   7        4.61        5.15      2.40 o 
   6   1   7        1.07        1.82      1.60 o 
   7   1   7       22.62       22.93     11.17 o 
   8   1   7      182.57      191.91     31.89 o 
  -6   2   7       27.35       14.71     10.70 o 
  -5   2   7       47.58       52.14      8.98 o 
  -4   2   7      207.91      229.08     30.37 o 
  -3   2   7      426.35      431.95     25.08 o 
  -2   2   7       53.87       47.24     10.53 o 
  -1   2   7        0.42        1.22      1.65 o 
   0   2   7        0.07        0.82      1.56 o 
   1   2   7      138.04      127.96     11.18 o 
   2   2   7       11.59        9.99      4.77 o 
   3   2   7       20.78       26.73      6.93 o 
   4   2   7       67.04       62.91      7.46 o 
   5   2   7        2.52        1.68      1.99 o 
   6   2   7       15.92       14.46      6.56 o 
   7   2   7       10.35        8.71      7.59 o 
   8   2   7       12.33       14.03     14.24 o 
  -6   3   7        4.03        2.98      3.77 o 
  -5   3   7       92.18       89.03     19.44 o 
  -4   3   7       77.91       76.23     18.55 o 
  -3   3   7       83.60       94.89     13.51 o 
  -2   3   7      571.31      641.97     49.65 o 
  -1   3   7       62.35       59.33      7.68 o 
   0   3   7      387.42      400.26     32.66 o 
   1   3   7      654.87      690.78     23.47 o 
   2   3   7       62.43       65.06     10.32 o 
   3   3   7        1.80       -0.06      2.88 o 
   4   3   7        8.09        6.25      3.69 o 
   5   3   7       24.32       22.46     12.04 o 
   6   3   7        4.40        3.06      2.18 o 
   7   3   7       47.15       36.66     22.66 o 
   8   3   7        6.22        2.66      7.07 o 
  -6   4   7       97.42       88.66     32.21 o 
  -5   4   7        0.46        1.64      3.18 o 
  -4   4   7       78.88       73.63     13.12 o 
  -3   4   7      479.89      524.66     35.97 o 
  -2   4   7      111.90      117.02     22.96 o 
  -1   4   7       40.57       47.05      4.84 o 
   0   4   7        0.46        1.25      1.32 o 
   1   4   7      307.54      302.23     21.09 o 
   2   4   7     3529.81     3545.09    184.40 o 
   3   4   7       54.71       57.75     11.97 o 
   4   4   7       72.81       66.75     10.82 o 
   5   4   7      225.43      229.91     26.69 o 
   6   4   7      336.97      346.26     25.58 o 
   7   4   7        0.23        1.47      8.66 o 
   8   4   7        2.26        3.20      8.53 o 
  -6   5   7       22.71       14.51     11.53 o 
  -5   5   7       48.46       38.30     31.16 o 
  -4   5   7        3.95        2.60      2.88 o 
  -3   5   7        0.64        0.62      4.38 o 
  -2   5   7      144.73      145.57     12.11 o 
  -1   5   7      119.54      127.91     10.17 o 
   0   5   7        5.29        6.80      3.16 o 
   1   5   7      989.24     1124.07     58.89 o 
   2   5   7      168.02      164.51     14.17 o 
   3   5   7       12.43       16.65      6.40 o 
   4   5   7      307.98      305.18     22.89 o 
   5   5   7       51.04       43.22     17.24 o 
   6   5   7        9.50        8.55      5.25 o 
   7   5   7       19.10       17.43     11.06 o 
   8   5   7       21.88       17.54     15.70 o 
  -5   6   7      124.37      130.74     12.61 o 
  -4   6   7        3.81        4.47      2.86 o 
  -3   6   7        0.18       -0.21      2.43 o 
  -2   6   7      353.05      352.92     27.57 o 
  -1   6   7      124.75      156.26      7.73 o 
   0   6   7        2.68        2.15      1.40 o 
   1   6   7      367.28      425.72     28.81 o 
   2   6   7        2.58        2.21      3.81 o 
   3   6   7        0.64       -1.45      4.64 o 
   4   6   7      199.77      182.35     17.66 o 
   5   6   7       49.26       43.23     20.06 o 
   6   6   7       20.52       18.19      9.10 o 
   7   6   7        4.70        3.74      5.30 o 
  -5   7   7        0.20        0.42      3.99 o 
  -4   7   7        0.08        0.24      5.18 o 
  -3   7   7       11.23       10.73      4.22 o 
  -2   7   7        3.18        1.19      1.28 o 
  -1   7   7       23.51       21.70      5.12 o 
   0   7   7        2.48        2.19      3.17 o 
   1   7   7        0.50        0.09      3.95 o 
   2   7   7       26.02       20.57     10.64 o 
   3   7   7       14.18       11.40      6.25 o 
   4   7   7        0.11        0.01      4.74 o 
   5   7   7        5.51        4.43      5.31 o 
   6   7   7       11.50        8.41      7.44 o 
   7   7   7        0.67        2.18      6.84 o 
  -5   8   7        0.00        2.34      8.68 o 
  -4   8   7       18.69       13.47      8.88 o 
  -3   8   7        1.60        2.42      3.44 o 
  -2   8   7       50.99       55.02     13.83 o 
  -1   8   7       82.72       86.99     13.27 o 
   0   8   7       11.10        8.47      4.33 o 
   1   8   7       43.33       51.00     11.04 o 
   2   8   7        0.17       -0.34      3.67 o 
   3   8   7       30.38       31.09     13.09 o 
   4   8   7        3.18        3.94      4.44 o 
   5   8   7        0.00        0.77      2.92 o 
   6   8   7       19.75       20.87     13.54 o 
   7   8   7       20.63       15.61     14.92 o 
  -4   9   7        0.21        0.93      8.22 o 
  -3   9   7        0.37        2.35      4.55 o 
  -2   9   7       39.32       40.11      6.23 o 
  -1   9   7       22.33       20.16      9.80 o 
   0   9   7        4.28        3.69      3.38 o 
   1   9   7        6.24        6.03      4.22 o 
   2   9   7       53.84       50.36     22.56 o 
   3   9   7        6.71        8.52      5.75 o 
   4   9   7       23.71       16.25      7.81 o 
   5   9   7        0.77        2.71      5.27 o 
   6   9   7        7.97        6.10      8.73 o 
  -3  10   7      618.53      726.92     59.36 o 
  -2  10   7        1.59        3.19     11.66 o 
  -1  10   7        5.03        3.33      2.44 o 
   0  10   7        9.25        5.01      2.77 o 
   1  10   7      145.53      138.26      9.95 o 
   2  10   7       29.48       36.72     13.72 o 
   3  10   7       10.27        6.30      5.49 o 
   4  10   7       40.81       36.29     17.49 o 
   5  10   7      163.50      151.38     18.61 o 
   6  10   7       10.38        7.78      8.03 o 
  -3  11   7        2.08       -1.51     18.59 o 
  -2  11   7       13.20       20.03     14.75 o 
  -1  11   7       33.67       22.80     15.35 o 
   0  11   7       61.71       61.30     11.57 o 
   1  11   7       16.56       16.55      7.31 o 
   2  11   7       50.18       42.18     17.77 o 
   3  11   7        2.16        2.22      3.58 o 
   4  11   7       42.34       37.35     19.93 o 
   5  11   7        8.65       10.62      7.55 o 
  -2  12   7      143.04      129.40     78.89 o 
  -1  12   7       55.47       40.15     28.75 o 
   0  12   7        0.02        2.89      4.57 o 
   1  12   7        5.23        2.38      4.01 o 
   2  12   7       18.50       13.24      6.88 o 
   3  12   7       17.13       12.05      6.34 o 
   4  12   7       28.80       23.30     17.84 o 
   1  13   7        0.21        3.37      7.38 o 
   2  13   7        1.15        2.08      3.94 o 
   0 -12   8       15.24       17.66     14.12 o 
   1 -12   8        5.13        1.90     12.77 o 
   2 -12   8        1.26        2.15      7.84 o 
  -2 -11   8       52.32       46.53     15.52 o 
  -1 -11   8       40.07       40.28     25.07 o 
   0 -11   8       23.05       15.92     14.01 o 
   1 -11   8        0.43        0.82      7.66 o 
   2 -11   8       66.55       41.77     32.84 o 
   3 -11   8       31.53       32.06     17.34 o 
  -3 -10   8        0.01        0.57      2.83 o 
  -2 -10   8      165.83      160.21     22.31 o 
  -1 -10   8       69.69       62.98     11.91 o 
   0 -10   8       20.94       21.99      9.45 o 
   1 -10   8        9.04        8.74      8.52 o 
   2 -10   8       32.51       19.81     10.48 o 
   3 -10   8        7.07        6.18      6.81 o 
   4 -10   8       21.62       26.11     17.30 o 
  -4  -9   8        0.15        0.58      2.36 o 
  -3  -9   8       38.16       26.71     10.11 o 
  -2  -9   8        6.07        5.27      2.95 o 
  -1  -9   8       28.45       20.18     10.86 o 
   0  -9   8      177.86      174.58     32.87 o 
   1  -9   8       66.89       66.87      9.53 o 
   2  -9   8       12.97       13.56      5.81 o 
   3  -9   8      115.61      128.00     21.33 o 
   4  -9   8        2.46        5.03      6.34 o 
   5  -9   8        1.58        0.68      5.06 o 
  -4  -8   8       48.53       34.40     10.53 o 
  -3  -8   8       23.89       22.54      8.01 o 
  -2  -8   8       30.14       15.20      6.87 o 
  -1  -8   8        0.38        0.44      3.58 o 
   0  -8   8       14.83        6.76      4.31 o 
   1  -8   8      374.79      340.26    106.62 o 
   2  -8   8      116.80      109.76     15.87 o 
   3  -8   8       78.81       62.01      7.37 o 
   4  -8   8       51.25       40.23      9.49 o 
   5  -8   8       35.73       27.16     17.10 o 
   6  -8   8        0.14        0.56      4.49 o 
  -5  -7   8       29.19       16.31     12.78 o 
  -4  -7   8       19.47       12.04      4.65 o 
  -3  -7   8        2.66        5.39      2.41 o 
  -2  -7   8       28.53       27.08     10.51 o 
  -1  -7   8      476.97      443.19     36.80 o 
   0  -7   8      279.09      216.63     24.45 o 
   1  -7   8       94.47      156.38     84.09 o 
   2  -7   8      673.07      633.14     71.07 o 
   3  -7   8        0.05        1.35      3.86 o 
   4  -7   8        5.92        6.43      5.36 o 
   5  -7   8      218.88      184.67     14.74 o 
   6  -7   8        4.58        0.43      3.62 o 
  -5  -6   8        2.28        5.69      5.40 o 
  -4  -6   8       51.86       30.89      7.96 o 
  -3  -6   8      261.33      247.33     23.83 o 
  -2  -6   8       65.67       55.52      8.62 o 
  -1  -6   8        4.67        2.86      2.45 o 
   0  -6   8     1209.82     1043.54     74.52 o 
   1  -6   8        0.37        0.70      2.00 o 
   2  -6   8      541.72      551.98     76.03 o 
   3  -6   8       82.29      102.28     10.05 o 
   4  -6   8        0.26        1.77      4.15 o 
   5  -6   8        0.00        2.19      3.28 o 
   6  -6   8        4.71        2.19      2.49 o 
   7  -6   8        2.26        1.72      3.01 o 
  -6  -5   8        1.57        2.39      7.18 o 
  -5  -5   8       26.29       40.46     21.11 o 
  -4  -5   8       67.86       77.93     26.55 o 
  -3  -5   8        6.01        4.15      2.41 o 
  -2  -5   8      309.91      314.52     20.14 o 
  -1  -5   8      155.31      159.02     17.66 o 
   0  -5   8      104.51       93.84     18.11 o 
   1  -5   8      127.86      149.61     23.35 o 
   2  -5   8       17.43       15.11      6.05 o 
   3  -5   8       13.33        9.79      4.81 o 
   4  -5   8       37.42       45.98      8.59 o 
   5  -5   8        5.89        7.33      3.59 o 
   6  -5   8       26.75       22.14     10.38 o 
   7  -5   8        0.93        2.59      2.27 o 
  -6  -4   8       42.07       64.75     34.53 o 
  -5  -4   8       15.23       10.89      4.78 o 
  -4  -4   8       20.44       12.99      4.49 o 
  -3  -4   8       31.63       24.49      9.63 o 
  -2  -4   8      102.06       87.49      9.20 o 
  -1  -4   8       87.85       87.76     14.70 o 
   0  -4   8      466.18      461.20     60.48 o 
   1  -4   8        4.52        4.86      5.35 o 
   2  -4   8       75.69       67.41      9.75 o 
   3  -4   8       33.11       45.02     10.50 o 
   4  -4   8        0.39        0.61      2.31 o 
   5  -4   8        3.22        3.19      2.72 o 
   6  -4   8       44.49       50.96      6.49 o 
   7  -4   8       65.48       62.10      6.63 o 
  -6  -3   8        0.00       -0.89     12.03 o 
  -5  -3   8      228.37      302.28     25.55 o 
  -4  -3   8        0.85        2.21      2.03 o 
  -3  -3   8       20.20       16.19      6.28 o 
  -2  -3   8        0.69        1.68      2.12 o 
  -1  -3   8       37.41       38.58     13.50 o 
   0  -3   8       12.96        8.23      5.80 o 
   1  -3   8      364.76      418.13     22.56 o 
   2  -3   8      132.36      138.78     15.23 o 
   3  -3   8      376.41      418.15     24.84 o 
   4  -3   8        0.01       -1.22      3.71 o 
   5  -3   8      300.73      306.57     33.51 o 
   6  -3   8      497.05      576.72     67.59 o 
   7  -3   8        0.15        0.33      4.23 o 
   8  -3   8        0.10        2.38      4.41 o 
  -6  -2   8       24.50       38.80     19.47 o 
  -5  -2   8       14.01       16.28      8.88 o 
  -4  -2   8      941.74      917.38     68.42 o 
  -3  -2   8      416.41      388.81     58.76 o 
  -2  -2   8       90.99       75.23     12.25 o 
  -1  -2   8        0.01        0.14      2.49 o 
   0  -2   8       81.89       84.29      8.89 o 
   1  -2   8       59.32       66.19      8.64 o 
   2  -2   8      739.04      757.92    111.76 o 
   3  -2   8        0.16        1.08      2.71 o 
   4  -2   8       58.76       58.81      6.01 o 
   5  -2   8      336.09      392.89     41.75 o 
   6  -2   8      318.30      364.51     26.86 o 
   7  -2   8        4.89        2.90      4.27 o 
   8  -2   8      112.04      109.62     22.66 o 
  -6  -1   8        1.21        5.38      7.49 o 
  -5  -1   8        8.89        6.17      4.49 o 
  -4  -1   8       29.64       32.58     11.41 o 
  -3  -1   8      495.01      464.57     25.17 o 
  -2  -1   8       28.74       24.49      3.46 o 
  -1  -1   8        0.03        0.00      1.69 o 
   0  -1   8     1031.79     1313.83    136.96 o 
   1  -1   8       90.07       97.87      9.74 o 
   2  -1   8      142.88      163.81     14.05 o 
   3  -1   8      556.77      607.21     36.66 o 
   4  -1   8      749.82      826.25     36.69 o 
   5  -1   8       64.03       57.07      5.89 o 
   6  -1   8        2.39        1.11      3.22 o 
   7  -1   8      228.13      239.30     17.69 o 
   8  -1   8      276.66      275.62     20.09 o 
  -6   0   8        0.03       -1.00      8.26 o 
  -5   0   8      606.58      531.12     37.96 o 
  -4   0   8      400.40      400.36     33.95 o 
  -3   0   8      264.32      275.62     18.04 o 
  -2   0   8      116.58      111.33     15.07 o 
  -1   0   8      769.27      921.54     61.13 o 
   0   0   8       41.74       36.76      7.63 o 
   1   0   8        0.01       -0.50      2.43 o 
   2   0   8       10.97       18.36      6.74 o 
   3   0   8        3.50        3.53      2.90 o 
   4   0   8      121.99      136.48      8.34 o 
   5   0   8        4.31        5.64      3.37 o 
   6   0   8       14.17       18.57      6.89 o 
   7   0   8      227.95      190.94     16.73 o 
   8   0   8       51.15       30.92     26.97 o 
  -5   1   8        1.24        2.51      4.45 o 
  -4   1   8        5.04        4.58      3.38 o 
  -3   1   8      253.59      242.39     13.97 o 
  -2   1   8      161.77      145.35      7.74 o 
  -1   1   8       10.42        6.58      1.92 o 
   0   1   8       82.62       83.07      9.21 o 
   1   1   8        0.01        0.66      2.95 o 
   2   1   8       37.54       32.44      6.86 o 
   3   1   8       22.12       22.07     10.41 o 
   4   1   8       42.89       35.39      8.68 o 
   5   1   8       45.26       44.56      6.77 o 
   6   1   8      100.08       83.32      7.45 o 
   7   1   8       89.56       96.02     16.54 o 
   8   1   8       69.60       51.87     20.06 o 
  -6   2   8       21.11       14.79     10.02 o 
  -5   2   8        5.64        5.37      3.95 o 
  -4   2   8      663.98      771.04     98.32 o 
  -3   2   8       76.89       81.04     13.55 o 
  -2   2   8      383.90      424.09     30.06 o 
  -1   2   8       30.82       31.92      5.07 o 
   0   2   8      334.69      280.90     23.91 o 
   1   2   8        0.08       -0.69      3.35 o 
   2   2   8      339.26      458.83     38.39 o 
   3   2   8        0.96        4.85      3.68 o 
   4   2   8      102.88      111.89     17.92 o 
   5   2   8      322.87      362.76     39.28 o 
   6   2   8        4.10        3.16      2.96 o 
   7   2   8       17.70       15.33      9.15 o 
   8   2   8        3.36        2.71      8.02 o 
  -6   3   8       25.20       14.67      8.28 o 
  -5   3   8       82.34       79.41     12.88 o 
  -4   3   8       28.04       23.77     13.45 o 
  -3   3   8       40.61       35.84     16.88 o 
  -2   3   8       58.47       56.76      7.58 o 
  -1   3   8        0.12        0.41      0.77 o 
   0   3   8       35.83       43.19      5.29 o 
   1   3   8        0.67        0.59      2.39 o 
   2   3   8       11.69        9.80      4.56 o 
   3   3   8      178.66      158.92     12.18 o 
   4   3   8       13.73       12.97      4.44 o 
   5   3   8       51.03       46.07     10.64 o 
   6   3   8       14.55       15.29      9.34 o 
   7   3   8       21.36       26.37     12.54 o 
   8   3   8        2.99        3.68      6.00 o 
  -6   4   8        6.88        3.83      5.42 o 
  -5   4   8       38.16       34.67     18.88 o 
  -4   4   8       32.37       28.32     16.87 o 
  -3   4   8       71.00       75.92     34.29 o 
  -2   4   8       25.73       30.07     10.47 o 
  -1   4   8        3.47        3.15      1.74 o 
   0   4   8       93.47      104.57     10.12 o 
   1   4   8      138.97      155.34     12.28 o 
   2   4   8      113.70      119.85     14.56 o 
   3   4   8       67.68       78.51     15.45 o 
   4   4   8      112.68      116.20     11.31 o 
   5   4   8       21.47       19.68      9.91 o 
   6   4   8       37.97       28.05     15.56 o 
   7   4   8       30.34       26.99     17.96 o 
   8   4   8       21.93       25.61     16.58 o 
  -5   5   8       40.20       33.17     21.76 o 
  -4   5   8        0.99        0.46      3.77 o 
  -3   5   8       80.22       82.35     18.46 o 
  -2   5   8       29.07       26.68     11.35 o 
  -1   5   8      123.99      156.06     10.74 o 
   0   5   8       58.81       58.48      4.10 o 
   1   5   8      139.25      137.59     17.79 o 
   2   5   8        0.01       -2.52      5.59 o 
   3   5   8       53.75       51.89      9.93 o 
   4   5   8      109.80      104.45     14.33 o 
   5   5   8      174.02      171.73     15.03 o 
   6   5   8       11.95        9.12      5.19 o 
   7   5   8      104.66       87.35     57.90 o 
  -5   6   8        0.00        2.65      4.04 o 
  -4   6   8       31.14       29.66     11.98 o 
  -3   6   8      106.96      113.23     10.63 o 
  -2   6   8       27.22       24.47     12.93 o 
  -1   6   8       85.48       96.20      6.55 o 
   0   6   8       59.17       57.37     10.39 o 
   1   6   8       98.54      105.51     17.85 o 
   2   6   8        1.73        1.80      4.33 o 
   3   6   8      556.67      524.90     39.13 o 
   4   6   8      601.56      629.05     64.90 o 
   5   6   8       13.83       16.11      6.09 o 
   6   6   8       10.90       13.54      6.90 o 
   7   6   8       78.95       59.23     45.99 o 
  -5   7   8        5.92        9.10     10.96 o 
  -4   7   8       34.18       28.14     16.04 o 
  -3   7   8       34.05       33.77     13.76 o 
  -2   7   8       74.20       67.45     10.41 o 
  -1   7   8        0.02        0.72      2.35 o 
   0   7   8       12.70       12.49      5.72 o 
   1   7   8       25.85       28.97     13.16 o 
   2   7   8       92.82       83.53     17.55 o 
   3   7   8       71.86       73.65     25.23 o 
   4   7   8      150.23      152.13     13.57 o 
   5   7   8        9.47        7.99      6.50 o 
   6   7   8        4.26        2.57      3.70 o 
   7   7   8        8.01        5.84      8.36 o 
  -4   8   8       30.26       22.49     14.19 o 
  -3   8   8       17.30       13.75     10.26 o 
  -2   8   8        1.40        1.42      3.37 o 
  -1   8   8       47.29       50.17     10.56 o 
   0   8   8       44.77       58.66     16.33 o 
   1   8   8        5.40        3.68      4.84 o 
   2   8   8       73.17       63.21     15.33 o 
   3   8   8        0.01        0.21      4.94 o 
   4   8   8      125.07      110.68     14.79 o 
   5   8   8        1.17        3.02      5.53 o 
   6   8   8        0.44        2.19      5.52 o 
  -4   9   8       91.44       84.56     69.87 o 
  -3   9   8       33.64       35.96     22.32 o 
  -2   9   8        1.22        3.40      5.31 o 
  -1   9   8        0.00        0.42      2.33 o 
   0   9   8        1.06        1.32      3.28 o 
   1   9   8        6.69        5.36      4.44 o 
   2   9   8       55.37       54.59     23.37 o 
   3   9   8        1.56        1.36      4.04 o 
   4   9   8       24.41       23.12     11.83 o 
   5   9   8       24.99       21.52     13.59 o 
   6   9   8        4.97        6.11      8.40 o 
  -3  10   8      575.40      631.53     52.50 o 
  -2  10   8        2.58       -1.05     12.63 o 
  -1  10   8        4.79        5.47      4.49 o 
   0  10   8       38.50       41.47     14.99 o 
   1  10   8       29.37       26.90      9.95 o 
   2  10   8       23.37       25.20      8.39 o 
   3  10   8        1.34        2.61      2.50 o 
   4  10   8        2.04        2.65      3.96 o 
   5  10   8        1.77        2.68      3.25 o 
  -2  11   8        1.90       -2.85     14.32 o 
  -1  11   8        1.65        6.15     12.92 o 
   0  11   8       80.99       72.60     12.90 o 
   1  11   8      100.04      100.89     16.12 o 
   2  11   8       10.53        8.39      4.92 o 
   3  11   8       26.27       17.79      9.24 o 
   4  11   8       79.21       51.30     31.07 o 
  -1  12   8      314.47      344.96     50.41 o 
   0  12   8       41.84       30.70     26.13 o 
   1  12   8        0.30        0.76      5.98 o 
   2  12   8      165.08      131.46     34.10 o 
   3  12   8        7.15        7.63      6.38 o 
  -1 -11   9       61.35       49.48     14.87 o 
   0 -11   9        2.16        3.12      7.05 o 
   1 -11   9       10.86        9.25     11.16 o 
   2 -11   9       98.38       93.60     35.25 o 
  -2 -10   9        4.11        5.37      2.84 o 
  -1 -10   9       13.36       10.51      4.03 o 
   0 -10   9        2.72        1.70      3.43 o 
   1 -10   9        8.48        7.30      8.02 o 
   2 -10   9        6.32        4.07      8.02 o 
   3 -10   9       49.52       54.27     24.72 o 
   4 -10   9        0.05        0.94      8.43 o 
  -3  -9   9       56.32       48.27     21.64 o 
  -2  -9   9       15.32       13.89      7.26 o 
  -1  -9   9       28.14       33.13      5.93 o 
   0  -9   9        8.93        9.32      4.78 o 
   1  -9   9        8.70       14.03      8.00 o 
   2  -9   9        0.35        2.65      3.57 o 
   3  -9   9        9.77        7.50      6.42 o 
   4  -9   9        5.24        5.59      6.69 o 
   5  -9   9        8.71       10.85      6.32 o 
  -4  -8   9        4.41        4.82      3.14 o 
  -3  -8   9       55.61       54.18     15.35 o 
  -2  -8   9        3.82        2.15      2.08 o 
  -1  -8   9       57.85       50.66      9.47 o 
   0  -8   9       66.37       64.27     12.14 o 
   1  -8   9      157.29      129.76     22.83 o 
   2  -8   9       56.01       60.42     16.32 o 
   3  -8   9      104.87      108.94     11.41 o 
   4  -8   9        0.35        2.08      4.66 o 
   5  -8   9       19.54       14.86      6.56 o 
  -4  -7   9       59.65       67.21     22.97 o 
  -3  -7   9       49.21       37.89     16.90 o 
  -2  -7   9      319.19      410.14     57.71 o 
  -1  -7   9        1.88        1.46      2.68 o 
   0  -7   9      664.72      573.56     62.44 o 
   1  -7   9      233.17      223.27     36.33 o 
   2  -7   9        0.72       -0.83      4.22 o 
   3  -7   9      318.06      264.38     41.21 o 
   4  -7   9      168.86      159.89     25.21 o 
   5  -7   9        1.93        0.37      2.12 o 
   6  -7   9        0.13        1.84      2.31 o 
  -5  -6   9        0.53       -1.31      5.42 o 
  -4  -6   9        9.41        4.10      2.34 o 
  -3  -6   9      173.07      141.31     34.61 o 
  -2  -6   9      234.49      208.18     14.51 o 
  -1  -6   9       27.31       16.77      7.01 o 
   0  -6   9      270.82      253.09     27.48 o 
   1  -6   9      653.25      593.77     78.24 o 
   2  -6   9     1025.99      954.82     95.22 o 
   3  -6   9       22.46       24.54      9.02 o 
   4  -6   9      287.39      253.06     25.16 o 
   5  -6   9      140.10      124.86     11.02 o 
   6  -6   9       38.08       34.98     10.64 o 
  -5  -5   9       61.71       74.51     40.45 o 
  -4  -5   9        7.71        9.05      4.26 o 
  -3  -5   9      520.44      515.42     33.46 o 
  -2  -5   9       12.20        8.04      4.97 o 
  -1  -5   9      340.97      297.13     81.82 o 
   0  -5   9        1.48        2.46      2.09 o 
   1  -5   9       28.79       18.82      6.41 o 
   2  -5   9       17.87       17.49      7.66 o 
   3  -5   9      163.50      163.17     20.80 o 
   4  -5   9        2.31        2.57      2.34 o 
   5  -5   9      183.58      190.27     23.37 o 
   6  -5   9       49.50       48.92     10.68 o 
   7  -5   9       20.71       18.26      9.84 o 
  -5  -4   9       38.47       29.12     21.55 o 
  -4  -4   9       21.94       15.79      6.50 o 
  -3  -4   9       44.81       31.23      9.20 o 
  -2  -4   9      138.22      138.45     12.43 o 
  -1  -4   9       47.95       41.80      9.94 o 
   0  -4   9        5.37        4.95      3.89 o 
   1  -4   9      413.88      465.45     37.16 o 
   2  -4   9        1.37        2.50      2.86 o 
   3  -4   9        8.68        6.02      4.06 o 
   4  -4   9        6.99        7.24      3.42 o 
   5  -4   9       32.05       35.04     12.75 o 
   6  -4   9       57.02       64.58      7.67 o 
   7  -4   9       45.18       48.54     18.80 o 
  -5  -3   9        8.24        3.35      4.97 o 
  -4  -3   9        1.54        1.08      2.83 o 
  -3  -3   9       29.75       25.66      9.68 o 
  -2  -3   9       38.40       29.85     11.82 o 
  -1  -3   9       45.51       40.58      7.21 o 
   0  -3   9      199.48      210.87     19.17 o 
   1  -3   9        5.90       10.14      4.21 o 
   2  -3   9       15.00       20.88      9.29 o 
   3  -3   9       74.22       80.03     13.81 o 
   4  -3   9        5.39        7.19      3.30 o 
   5  -3   9       25.42       33.51     12.14 o 
   6  -3   9      109.20      127.92     10.48 o 
   7  -3   9        5.18        7.81      6.28 o 
  -6  -2   9       42.46       40.36     21.80 o 
  -5  -2   9        5.15        6.10      3.91 o 
  -4  -2   9      241.28      181.87     32.17 o 
  -3  -2   9      330.40      268.05     91.66 o 
  -2  -2   9        9.05        9.48      4.42 o 
  -1  -2   9      182.14      161.54     16.09 o 
   0  -2   9       73.71       79.92     11.40 o 
   1  -2   9        0.30        1.68      2.10 o 
   2  -2   9       21.66       28.34      8.49 o 
   3  -2   9       12.35       19.02      8.66 o 
   4  -2   9       10.08       10.95      4.15 o 
   5  -2   9       29.47       40.99     14.67 o 
   6  -2   9        6.18        6.53      4.31 o 
   7  -2   9        3.19        5.72      3.77 o 
  -6  -1   9       10.95       10.30      7.42 o 
  -5  -1   9        0.17       -0.17      4.90 o 
  -4  -1   9        5.96        3.23      5.97 o 
  -3  -1   9      432.83      408.20     28.06 o 
  -2  -1   9        3.12        1.39      1.29 o 
  -1  -1   9        2.56        3.75      2.54 o 
   0  -1   9       33.47       37.69      6.90 o 
   1  -1   9      261.19      284.91     18.76 o 
   2  -1   9       18.78       22.54      7.52 o 
   3  -1   9      198.92      212.29     11.79 o 
   4  -1   9       45.62       44.98      9.06 o 
   5  -1   9        9.98        9.29      3.94 o 
   6  -1   9        5.68        3.27      1.86 o 
   7  -1   9       98.01       81.48     14.12 o 
   8  -1   9        3.18        4.85      7.05 o 
  -6   0   9       82.74       48.12     50.07 o 
  -5   0   9       41.65       24.52     16.73 o 
  -4   0   9      391.77      396.17     79.63 o 
  -3   0   9      321.53      344.11     21.25 o 
  -2   0   9        0.60        1.15      1.40 o 
  -1   0   9      720.67      729.44     59.52 o 
   0   0   9      700.99      720.83    132.52 o 
   1   0   9       10.32        9.19      3.55 o 
   2   0   9       32.18       22.40      4.81 o 
   3   0   9      329.17      377.40     18.14 o 
   4   0   9      779.12      825.57     49.61 o 
   5   0   9        5.79        5.67      3.79 o 
   6   0   9       94.30       91.48     12.43 o 
   7   0   9      612.21      546.86     46.66 o 
   8   0   9       93.64       96.20     14.17 o 
  -6   1   9        0.48        3.13      6.52 o 
  -5   1   9        0.72        2.01      5.87 o 
  -4   1   9      262.39      257.81     41.97 o 
  -3   1   9        3.82       -0.20      5.65 o 
  -2   1   9        5.60        6.66      2.58 o 
  -1   1   9        3.28        2.07      1.50 o 
   0   1   9       16.82       19.47      8.00 o 
   1   1   9       41.10       46.81      8.35 o 
   2   1   9       44.64       53.43     11.54 o 
   3   1   9       78.42       89.38     16.77 o 
   4   1   9       56.34       48.53      8.19 o 
   5   1   9      118.97      106.51     14.20 o 
   6   1   9       35.68       25.30      9.72 o 
   7   1   9      124.34      136.39     11.53 o 
   8   1   9       77.02       64.66     14.22 o 
  -5   2   9       34.05       21.91     21.23 o 
  -4   2   9       31.22       29.70     12.43 o 
  -3   2   9       64.61       60.22     16.24 o 
  -2   2   9       39.63       44.78     23.79 o 
  -1   2   9        4.11        2.64      1.21 o 
   0   2   9      661.99      572.29     48.86 o 
   1   2   9       72.27       73.61      9.45 o 
   2   2   9      156.47      139.29     10.45 o 
   3   2   9        0.49        1.17      3.30 o 
   4   2   9        3.24        4.24      2.60 o 
   5   2   9       35.17       37.34     15.67 o 
   6   2   9       55.96       58.11      8.08 o 
   7   2   9       71.03       76.22     16.95 o 
   8   2   9       19.94       14.33     10.12 o 
  -5   3   9       29.03       17.69     11.69 o 
  -4   3   9       58.67       67.60     16.78 o 
  -3   3   9       37.72       37.00     15.47 o 
  -2   3   9       73.79       79.26      8.53 o 
  -1   3   9        7.36        5.65      2.54 o 
   0   3   9       29.56       32.81      6.65 o 
   1   3   9      138.03      136.85     10.93 o 
   2   3   9       45.10       46.12      8.52 o 
   3   3   9       48.92       50.35     12.38 o 
   4   3   9        0.19        2.38      3.08 o 
   5   3   9        0.07        1.20      4.60 o 
   6   3   9        1.38        2.51      4.04 o 
   7   3   9       15.65       15.94     11.89 o 
  -5   4   9       16.55       13.23      7.52 o 
  -4   4   9       29.66       22.98     12.22 o 
  -3   4   9        8.44        8.99      5.58 o 
  -2   4   9        6.02        6.50      5.14 o 
  -1   4   9        0.02        0.50      1.71 o 
   0   4   9       71.29       93.95     13.30 o 
   1   4   9      123.75      137.33     11.56 o 
   2   4   9      429.70      519.36     29.29 o 
   3   4   9       81.97       97.92     12.39 o 
   4   4   9        4.95        5.14      4.08 o 
   5   4   9        1.75        1.35      3.09 o 
   6   4   9       18.62       10.55      5.81 o 
   7   4   9        1.02        5.08      9.93 o 
  -5   5   9       66.50       51.85     34.00 o 
  -4   5   9      274.01      270.13     22.11 o 
  -3   5   9       13.41       12.40      6.24 o 
  -2   5   9       97.27      126.92     19.42 o 
  -1   5   9       85.25       77.03      7.25 o 
   0   5   9        3.34        4.31      2.30 o 
   1   5   9        2.20        4.02      3.45 o 
   2   5   9      102.63      101.02     13.07 o 
   3   5   9        9.42        4.01      4.84 o 
   4   5   9       85.08       87.62     17.60 o 
   5   5   9       15.00       15.70      8.25 o 
   6   5   9       45.26       35.91     13.85 o 
   7   5   9        4.29        2.06      8.08 o 
  -5   6   9       63.89       54.88     26.33 o 
  -4   6   9        1.57        2.70      3.01 o 
  -3   6   9        2.90        3.91      4.39 o 
  -2   6   9      199.98      202.02     23.02 o 
  -1   6   9      445.92      528.19     33.06 o 
   0   6   9       25.91       11.23      6.80 o 
   1   6   9       62.15       73.50     10.52 o 
   2   6   9     1898.65     2209.20    218.08 o 
   3   6   9     2303.20     2629.53    170.23 o 
   4   6   9      159.84      159.19     18.58 o 
   5   6   9       16.70       18.75      9.63 o 
   6   6   9       68.95       53.57     16.92 o 
   7   6   9        9.68        7.97      8.13 o 
  -4   7   9       12.26        7.20      7.24 o 
  -3   7   9       11.94       11.51      6.25 o 
  -2   7   9       15.64       14.22      7.61 o 
  -1   7   9      108.07      106.09      8.89 o 
   0   7   9       94.66       96.08     17.46 o 
   1   7   9      143.74      149.29     13.40 o 
   2   7   9       27.56       33.66     15.49 o 
   3   7   9      106.41      105.34     16.72 o 
   4   7   9      181.49      191.18     18.01 o 
   5   7   9        0.44       -1.45      6.24 o 
   6   7   9       29.90       23.07     13.46 o 
   7   7   9       38.44       28.22     23.62 o 
  -4   8   9        4.62        2.86      2.10 o 
  -3   8   9       51.52       47.65     21.70 o 
  -2   8   9        7.01        3.11      5.86 o 
  -1   8   9        4.78        4.67      3.44 o 
   0   8   9      274.08      324.69     24.04 o 
   1   8   9       21.08       20.09      9.04 o 
   2   8   9        0.86        1.61      3.91 o 
   3   8   9      125.01      123.88     12.31 o 
   4   8   9       61.60       61.81     18.30 o 
   5   8   9        0.82        2.60      3.61 o 
   6   8   9        4.79        8.40     10.16 o 
  -3   9   9        6.43        6.05      5.09 o 
  -2   9   9        1.46        3.98      4.50 o 
  -1   9   9        0.10        0.27      4.42 o 
   0   9   9        0.03        0.20      2.02 o 
   1   9   9       23.19       22.67     10.13 o 
   2   9   9       21.23       22.70     14.58 o 
   3   9   9       44.10       22.13     15.42 o 
   4   9   9       43.28       45.53     24.99 o 
   5   9   9        2.60        2.41      3.84 o 
   6   9   9       10.21        4.13      9.31 o 
  -2  10   9        1.35       -1.34     12.77 o 
  -1  10   9       32.53       36.42     23.82 o 
   0  10   9        0.43        2.24      2.72 o 
   1  10   9        4.75        5.71      6.18 o 
   2  10   9        0.00        0.18      3.66 o 
   3  10   9        2.53        4.60      5.75 o 
   4  10   9        0.23        1.80      5.67 o 
   5  10   9        1.11        1.70      2.31 o 
  -1  11   9        0.30       -3.11     16.57 o 
   0  11   9       35.20       32.52     15.99 o 
   1  11   9       67.09       49.65     22.89 o 
   2  11   9        3.05        4.17      3.89 o 
   3  11   9       95.66       97.48     20.47 o 
   4  11   9       11.32        9.16      8.10 o 
   1  12   9       70.65       49.52     26.64 o 
   2  12   9        4.18       -0.03      5.10 o 
  -1 -10  10       16.46       19.00      8.49 o 
   0 -10  10       50.43       53.23     12.09 o 
   1 -10  10        9.07        4.29      5.52 o 
   2 -10  10       17.83       12.65      6.74 o 
   3 -10  10        5.00        3.03     10.90 o 
  -2  -9  10        5.70        9.49      6.06 o 
  -1  -9  10        5.11        5.46      3.59 o 
   0  -9  10        2.78        2.24      2.19 o 
   1  -9  10       16.83       11.69      5.83 o 
   2  -9  10        7.27        3.49      2.99 o 
   3  -9  10        9.26        4.13      3.31 o 
   4  -9  10       26.02       24.39     10.46 o 
  -3  -8  10       28.05       18.51      6.51 o 
  -2  -8  10       11.47        8.47      5.59 o 
  -1  -8  10       13.67       10.53      4.40 o 
   0  -8  10        3.59        6.70      3.37 o 
   1  -8  10        0.04        1.11      2.91 o 
   2  -8  10        0.66        2.61      2.82 o 
   3  -8  10        0.05       -0.25      3.74 o 
   4  -8  10       38.71       44.23     18.71 o 
   5  -8  10        1.71        2.84      2.96 o 
  -4  -7  10        2.74        4.50      4.45 o 
  -3  -7  10        3.76        3.44      2.40 o 
  -2  -7  10       41.69       32.66     11.53 o 
  -1  -7  10       26.30       26.90     12.81 o 
   0  -7  10       16.99       16.06      7.54 o 
   1  -7  10       30.66       33.53      8.64 o 
   2  -7  10        0.96        3.30      2.78 o 
   3  -7  10       11.64        8.80      3.81 o 
   4  -7  10       15.00       10.55      5.40 o 
   5  -7  10        1.39        3.30      2.48 o 
  -4  -6  10       76.68       44.41     25.18 o 
  -3  -6  10       36.41       25.07      8.67 o 
  -2  -6  10       32.15       21.11      8.63 o 
  -1  -6  10      605.36      535.40    125.76 o 
   0  -6  10      403.98      437.96     47.39 o 
   1  -6  10        5.30        6.98      3.31 o 
   2  -6  10     1647.89     1710.99     51.62 o 
   3  -6  10      193.71      217.05     21.28 o 
   4  -6  10       12.42       10.09      4.42 o 
   5  -6  10        0.14        0.17      3.85 o 
   6  -6  10        1.84        1.30      2.51 o 
  -4  -5  10        5.50        2.58      3.77 o 
  -3  -5  10      109.32       62.54     14.01 o 
  -2  -5  10        0.17        2.07      2.51 o 
  -1  -5  10      154.83      160.21     15.81 o 
   0  -5  10      214.35      226.17     40.07 o 
   1  -5  10     1329.59     1472.61    146.94 o 
   2  -5  10     1196.89     1291.96     95.70 o 
   3  -5  10      110.72      138.18     16.25 o 
   4  -5  10       16.09       14.82      6.16 o 
   5  -5  10      297.20      292.16     18.01 o 
   6  -5  10      168.93      153.53     11.31 o 
  -5  -4  10        1.37        7.60      6.92 o 
  -4  -4  10        0.70        0.51      2.74 o 
  -3  -4  10       12.88        9.74      4.64 o 
  -2  -4  10       13.78        5.21      3.15 o 
  -1  -4  10        4.76        3.59      2.86 o 
   0  -4  10      204.25      207.01     23.75 o 
   1  -4  10      141.00      149.22     19.23 o 
   2  -4  10      203.05      238.52     28.77 o 
   3  -4  10        8.30       11.56      4.82 o 
   4  -4  10        1.30        0.08      3.02 o 
   5  -4  10      196.53      220.53     29.89 o 
   6  -4  10        6.01       10.48      4.69 o 
   7  -4  10        5.11        5.05      3.85 o 
  -5  -3  10       35.19       33.12     18.58 o 
  -4  -3  10       70.32       50.66     18.77 o 
  -3  -3  10        0.48       -0.26      3.37 o 
  -2  -3  10       16.05       11.80      3.97 o 
  -1  -3  10       54.02       43.12     12.77 o 
   0  -3  10        1.55        1.68      1.61 o 
   1  -3  10       89.26      100.96     14.66 o 
   2  -3  10       30.73       34.34     10.36 o 
   3  -3  10       70.59       70.57     14.24 o 
   4  -3  10       27.55       33.02     10.86 o 
   5  -3  10       51.98       59.81      6.56 o 
   6  -3  10        2.62        2.15      3.58 o 
   7  -3  10       24.49       17.94      9.64 o 
  -5  -2  10        5.31        3.67      5.27 o 
  -4  -2  10       42.31       33.29     14.96 o 
  -3  -2  10        4.04        2.91      2.16 o 
  -2  -2  10       80.92       77.73     12.97 o 
  -1  -2  10        6.37        3.93      2.16 o 
   0  -2  10        0.30        1.00      1.91 o 
   1  -2  10        2.52        2.60      2.16 o 
   2  -2  10        3.75        4.07      2.27 o 
   3  -2  10        3.00        7.79      4.50 o 
   4  -2  10      193.77      193.49     13.19 o 
   5  -2  10        5.77        7.02      3.31 o 
   6  -2  10      257.50      272.35     19.80 o 
   7  -2  10       70.81       62.17     14.41 o 
  -5  -1  10       21.77       21.48     16.51 o 
  -4  -1  10       37.24       43.00     17.43 o 
  -3  -1  10        8.47        7.57      4.52 o 
  -2  -1  10       58.53       66.71     10.97 o 
  -1  -1  10        0.41        2.15      2.45 o 
   0  -1  10       43.80       37.53      6.69 o 
   1  -1  10      241.75      243.82     14.33 o 
   2  -1  10      241.60      250.45     17.89 o 
   3  -1  10      119.36      129.49      9.97 o 
   4  -1  10        0.25        0.98      1.79 o 
   5  -1  10       27.42       34.98     10.89 o 
   6  -1  10       11.84        7.74      4.60 o 
   7  -1  10      138.62      131.81     21.56 o 
  -5   0  10       31.33       22.64     17.59 o 
  -4   0  10       56.98       42.63     19.92 o 
  -3   0  10      611.79      693.63     47.09 o 
  -2   0  10       17.65       14.62      5.58 o 
  -1   0  10       42.83       50.98      6.80 o 
   0   0  10       10.95       12.24      3.79 o 
   1   0  10      105.23       95.49     15.61 o 
   2   0  10       43.29       43.93     12.07 o 
   3   0  10        3.32        0.91      2.38 o 
   4   0  10      140.64      124.49      8.26 o 
   5   0  10        0.38        0.88      1.92 o 
   6   0  10        5.85        2.56      3.60 o 
   7   0  10      452.12      403.63     39.79 o 
  -5   1  10       42.61       28.80     25.73 o 
  -4   1  10       37.24       25.67     12.94 o 
  -3   1  10      336.20      384.22     43.67 o 
  -2   1  10      113.97      100.54     12.23 o 
  -1   1  10        1.50        0.90      0.89 o 
   0   1  10       15.14       12.96      5.43 o 
   1   1  10      323.02      379.31     20.22 o 
   2   1  10       22.36       20.80      8.52 o 
   3   1  10       23.98       33.72     14.02 o 
   4   1  10      548.84      487.12     52.53 o 
   5   1  10        7.99        8.30      4.30 o 
   6   1  10       31.92       38.30     15.05 o 
   7   1  10       33.43       32.27     13.91 o 
  -5   2  10       54.33       59.96     17.23 o 
  -4   2  10       81.94       83.54     15.55 o 
  -3   2  10      526.69      582.07     41.57 o 
  -2   2  10      232.53      235.98     19.34 o 
  -1   2  10        5.70        4.03      1.75 o 
   0   2  10      156.71      179.36     20.52 o 
   1   2  10      202.99      222.51     13.42 o 
   2   2  10       10.77       11.98      6.60 o 
   3   2  10        4.39        2.11      3.53 o 
   4   2  10        9.80        7.90      5.82 o 
   5   2  10       54.58       48.33     18.03 o 
   6   2  10        0.04        1.62      3.65 o 
   7   2  10        9.04        4.61      6.04 o 
  -5   3  10       20.61       16.73     12.08 o 
  -4   3  10        1.22        1.46      5.44 o 
  -3   3  10       32.92       22.98     13.60 o 
  -2   3  10      112.56      129.63     18.74 o 
  -1   3  10        4.85        3.80      1.61 o 
   0   3  10       20.43       26.24      6.92 o 
   1   3  10       15.36       26.92     12.12 o 
   2   3  10        0.00        0.71      4.13 o 
   3   3  10        0.03        0.88      2.75 o 
   4   3  10       47.60       40.48      9.95 o 
   5   3  10       14.46       11.33      6.06 o 
   6   3  10        0.14        1.65      3.27 o 
   7   3  10        0.16       -0.19      6.57 o 
  -5   4  10        3.19        1.13      6.16 o 
  -4   4  10       38.40       34.15     20.76 o 
  -3   4  10      224.67      242.01     25.39 o 
  -2   4  10      216.20      212.16     17.54 o 
  -1   4  10       36.63       25.30      7.99 o 
   0   4  10        0.44        0.61      1.35 o 
   1   4  10        4.35        2.23      3.75 o 
   2   4  10       16.57       19.86      8.13 o 
   3   4  10       19.55       19.84      8.73 o 
   4   4  10        1.96        2.61      3.26 o 
   5   4  10        8.62        3.47      5.05 o 
   6   4  10        0.07        1.76      3.78 o 
   7   4  10        0.20       -3.94      9.63 o 
  -4   5  10       39.28       38.26     20.70 o 
  -3   5  10       48.60       33.12     22.17 o 
  -2   5  10       12.93       13.08      7.07 o 
  -1   5  10      202.57      235.47     20.90 o 
   0   5  10       17.77       17.36      6.89 o 
   1   5  10      108.36      107.86     10.97 o 
   2   5  10      112.94      110.85     10.62 o 
   3   5  10       21.98       20.40     10.31 o 
   4   5  10        3.60        1.99      3.67 o 
   5   5  10        0.02        1.46      3.54 o 
   6   5  10       36.73       22.78     13.67 o 
   7   5  10        0.61        2.36      5.13 o 
  -4   6  10        0.04        0.95      2.38 o 
  -3   6  10       35.97       30.70     16.26 o 
  -2   6  10      103.61       91.75     19.19 o 
  -1   6  10       97.10      103.06     12.70 o 
   0   6  10       24.74       28.96     11.25 o 
   1   6  10        1.86        2.03      3.55 o 
   2   6  10      412.75      408.88     27.61 o 
   3   6  10     1070.93     1037.88     72.68 o 
   4   6  10       70.90       67.84     11.70 o 
   5   6  10       36.20       37.54     20.05 o 
   6   6  10      149.90      124.26     16.43 o 
  -3   7  10        2.78        3.85      4.70 o 
  -2   7  10        0.01        0.38      2.78 o 
  -1   7  10       70.51       54.84     31.07 o 
   0   7  10       12.53       12.85      6.11 o 
   1   7  10       70.61       59.78     12.78 o 
   2   7  10      250.58      248.85     22.60 o 
   3   7  10       22.76       17.50      7.49 o 
   4   7  10       41.26       41.16     18.73 o 
   5   7  10      122.71      106.20     16.75 o 
   6   7  10       23.05       16.36     12.58 o 
  -3   8  10        1.67        1.52      3.65 o 
  -2   8  10        0.11        1.72      2.65 o 
  -1   8  10      120.58      116.11     21.08 o 
   0   8  10       11.91        7.30      3.53 o 
   1   8  10        5.40        3.26      4.15 o 
   2   8  10       71.45       56.31     26.13 o 
   3   8  10        8.95        6.79      4.97 o 
   4   8  10        1.60        1.29      5.92 o 
   5   8  10       38.28       27.76     12.95 o 
   6   8  10        1.48       -0.59     10.02 o 
  -2   9  10        1.83        2.48      5.36 o 
  -1   9  10        1.35        1.06      2.07 o 
   0   9  10        0.02        0.08      4.01 o 
   1   9  10        0.54        0.16      3.63 o 
   2   9  10       10.87        6.29      5.73 o 
   3   9  10        3.63        1.78      4.99 o 
   4   9  10        6.72        5.80      6.59 o 
   5   9  10        6.19        7.53      7.73 o 
  -1  10  10       14.72       13.70     11.34 o 
   0  10  10       35.49       27.17     18.19 o 
   1  10  10        4.45        4.62      4.74 o 
   2  10  10        4.07        4.62      4.72 o 
   3  10  10        0.77        2.22      3.70 o 
   4  10  10        3.58        1.63      5.50 o 
   0  11  10        4.09        5.09      6.42 o 
   1  11  10        2.68        0.48      3.37 o 
   2  11  10        1.82        2.57      3.97 o 
   3  11  10       17.91       13.13      9.05 o 
  -1  -9  11       59.26       61.95     15.56 o 
   0  -9  11       49.46       40.19      8.46 o 
   1  -9  11       15.23       15.90      8.22 o 
   2  -9  11        0.00        1.06      3.06 o 
   3  -9  11       19.49       13.78     12.93 o 
  -2  -8  11        2.13        1.19      1.90 o 
  -1  -8  11      138.35      181.58     33.07 o 
   0  -8  11       76.91       84.12     14.05 o 
   1  -8  11        3.63        3.78      3.18 o 
   2  -8  11        3.04        3.92      3.57 o 
   3  -8  11       23.42       21.33      7.65 o 
   4  -8  11        6.07        6.40      5.99 o 
  -3  -7  11        0.07        2.92      3.41 o 
  -2  -7  11       38.27       20.35      8.67 o 
  -1  -7  11        4.67        5.18      3.10 o 
   0  -7  11       35.13       33.48      6.29 o 
   1  -7  11      118.29      136.69     16.98 o 
   2  -7  11       59.25       61.34      8.22 o 
   3  -7  11        3.34        2.55      2.66 o 
   4  -7  11       92.81      106.63     10.44 o 
   5  -7  11        3.73        5.71      3.29 o 
  -3  -6  11       37.55       25.76      9.52 o 
  -2  -6  11       66.97       55.41      9.73 o 
  -1  -6  11       70.68       62.42     10.59 o 
   0  -6  11        9.96        8.41      4.29 o 
   1  -6  11       45.31       44.70      7.96 o 
   2  -6  11      345.24      352.74     43.47 o 
   3  -6  11       74.78       78.49     12.67 o 
   4  -6  11       74.36       68.65     13.14 o 
   5  -6  11       25.84       21.28      8.75 o 
  -4  -5  11       47.78       26.16     13.44 o 
  -3  -5  11       10.83        4.35      4.30 o 
  -2  -5  11        1.68        3.17      2.31 o 
  -1  -5  11        1.35       -0.51      2.69 o 
   0  -5  11      336.80      326.07     33.00 o 
   1  -5  11        6.85       11.84      4.73 o 
   2  -5  11      324.28      376.10     36.10 o 
   3  -5  11      447.24      509.60     61.00 o 
   4  -5  11        1.67        3.40      3.15 o 
   5  -5  11       59.27       56.99     15.28 o 
   6  -5  11      152.93      138.32     14.33 o 
  -4  -4  11        3.75        2.71      3.88 o 
  -3  -4  11       58.58       27.83     11.52 o 
  -2  -4  11       84.02       62.92     10.34 o 
  -1  -4  11       66.81       58.46      8.93 o 
   0  -4  11        0.00        1.43      1.80 o 
   1  -4  11      612.67      709.53     40.67 o 
   2  -4  11       92.27      122.65     13.34 o 
   3  -4  11      179.07      212.85     18.66 o 
   4  -4  11       67.24       73.04      9.74 o 
   5  -4  11        0.12       -1.06      5.60 o 
   6  -4  11        4.33        5.06      6.01 o 
  -4  -3  11        8.27        9.40      5.93 o 
  -3  -3  11       70.95       62.65     16.52 o 
  -2  -3  11       36.20       27.44     10.31 o 
  -1  -3  11      151.84      136.99     10.27 o 
   0  -3  11      163.71      167.06     11.46 o 
   1  -3  11       66.81       81.04     14.22 o 
   2  -3  11       56.89       60.46      9.64 o 
   3  -3  11        4.03        1.49      2.77 o 
   4  -3  11        7.12        6.07      3.57 o 
   5  -3  11        2.48        4.26      2.89 o 
   6  -3  11       18.87       17.64      9.02 o 
  -4  -2  11        9.91       10.60      6.77 o 
  -3  -2  11        8.79        8.46      4.23 o 
  -2  -2  11        3.84        3.13      2.89 o 
  -1  -2  11       67.55       63.22     12.63 o 
   0  -2  11        6.98        9.99      2.87 o 
   1  -2  11      170.78      170.25     20.15 o 
   2  -2  11        1.48        1.08      2.91 o 
   3  -2  11        6.20        4.25      3.34 o 
   4  -2  11       54.65       66.57      8.30 o 
   5  -2  11        0.44        0.63      4.19 o 
   6  -2  11        3.89        4.56      4.66 o 
   7  -2  11        5.65        5.76      3.54 o 
  -4  -1  11      151.04      152.27     19.48 o 
  -3  -1  11        0.01        0.11      3.42 o 
  -2  -1  11        8.16        6.41      3.52 o 
  -1  -1  11        1.64        2.16      1.32 o 
   0  -1  11        9.25       10.65      3.88 o 
   1  -1  11        9.19        6.41      3.21 o 
   2  -1  11      136.36      140.58     10.63 o 
   3  -1  11       20.66       25.21      8.20 o 
   4  -1  11      138.46      157.68     11.35 o 
   5  -1  11        0.62        4.53      4.11 o 
   6  -1  11      130.56      137.44     12.98 o 
   7  -1  11      161.09      144.50     11.83 o 
  -4   0  11        3.98        3.11      4.22 o 
  -3   0  11      690.53      804.62     77.87 o 
  -2   0  11      123.76      118.26      7.77 o 
  -1   0  11       34.70       38.33      7.80 o 
   0   0  11        1.79        1.13      2.31 o 
   1   0  11       25.26       25.60     11.50 o 
   2   0  11       52.13       47.41      6.87 o 
   3   0  11      169.37      145.86     14.27 o 
   4   0  11        5.42        4.73      3.82 o 
   5   0  11       13.02       11.05      4.98 o 
   6   0  11      170.17      167.09     13.74 o 
   7   0  11       49.88       39.92     11.59 o 
  -4   1  11        0.38        1.59      4.53 o 
  -3   1  11       82.37       78.50     31.82 o 
  -2   1  11      285.45      348.47     44.43 o 
  -1   1  11        0.03        0.92      2.38 o 
   0   1  11        4.60        4.14      2.54 o 
   1   1  11      477.92      562.59     58.60 o 
   2   1  11        0.91        0.81      2.12 o 
   3   1  11       45.49       44.21     12.11 o 
   4   1  11      317.63      386.13     61.67 o 
   5   1  11      230.70      243.51     29.76 o 
   6   1  11        5.06        4.23      3.47 o 
   7   1  11        0.40        2.29      5.02 o 
  -4   2  11      386.84      350.51     46.28 o 
  -3   2  11       25.39       19.38     11.56 o 
  -2   2  11      125.48      134.19     16.50 o 
  -1   2  11      116.13      121.66     16.76 o 
   0   2  11      168.57      164.59     18.66 o 
   1   2  11        5.31        4.44      3.44 o 
   2   2  11        0.69        1.77      4.70 o 
   3   2  11        0.28        2.06      3.15 o 
   4   2  11        1.48        0.94      4.02 o 
   5   2  11       27.93       21.68     12.93 o 
   6   2  11        7.92        7.79      4.45 o 
   7   2  11        2.67        2.50      4.30 o 
  -4   3  11        0.17        0.64      4.38 o 
  -3   3  11       31.41       32.76     17.76 o 
  -2   3  11       60.47       66.42     33.88 o 
  -1   3  11       86.95       73.47      8.02 o 
   0   3  11        0.17        1.11      3.27 o 
   1   3  11       27.38       26.35      9.44 o 
   2   3  11        1.12        3.26      4.87 o 
   3   3  11        3.57        3.49      3.67 o 
   4   3  11        4.98        4.17      3.03 o 
   5   3  11        0.25        1.12      2.16 o 
   6   3  11       20.10       16.48      8.81 o 
   7   3  11       46.26       40.35     27.43 o 
  -4   4  11       12.00        7.51      6.24 o 
  -3   4  11      352.84      373.99     28.23 o 
  -2   4  11       31.30       40.78     17.66 o 
  -1   4  11       89.69       88.93     12.90 o 
   0   4  11        0.38        1.13      2.85 o 
   1   4  11       27.46       31.91      6.95 o 
   2   4  11        1.75        0.26      4.09 o 
   3   4  11       75.20       86.24     13.36 o 
   4   4  11        0.06       -1.42      4.16 o 
   5   4  11       11.36        9.30      5.55 o 
   6   4  11       82.69       78.64     26.34 o 
   7   4  11        1.03        2.28      4.68 o 
  -4   5  11       32.14       29.23     19.18 o 
  -3   5  11       26.13       17.95     13.34 o 
  -2   5  11       16.64       10.48     10.23 o 
  -1   5  11       42.70       36.21     20.05 o 
   0   5  11        0.00        1.55      3.42 o 
   1   5  11       23.75       17.61      6.42 o 
   2   5  11        2.76        1.03      3.97 o 
   3   5  11        1.19        3.48      4.56 o 
   4   5  11       54.55       35.60     17.98 o 
   5   5  11        0.89        1.87      4.55 o 
   6   5  11       16.48       14.98     10.65 o 
  -3   6  11        9.55        6.05      7.53 o 
  -2   6  11       57.73       53.26     10.39 o 
  -1   6  11       26.84       26.29     18.52 o 
   0   6  11        0.74        1.40      2.95 o 
   1   6  11       10.08       10.34      4.71 o 
   2   6  11        6.64        5.77      4.41 o 
   3   6  11       51.83       47.16     20.24 o 
   4   6  11       22.06       21.33     10.60 o 
   5   6  11       29.41       18.10     10.15 o 
   6   6  11        1.16        1.89      3.32 o 
  -3   7  11        6.28        4.39      4.72 o 
  -2   7  11       23.33       21.88     16.85 o 
  -1   7  11       18.88       17.06     13.27 o 
   0   7  11       47.63       37.94     19.82 o 
   1   7  11        0.41        1.99      2.33 o 
   2   7  11       99.09       92.42     13.89 o 
   3   7  11       22.76       12.21     11.07 o 
   4   7  11       31.55       17.25      9.12 o 
   5   7  11       17.42       10.53      6.74 o 
   6   7  11       57.13       31.96     25.19 o 
  -2   8  11       32.45       27.04     23.10 o 
  -1   8  11        8.99        4.95      5.88 o 
   0   8  11       10.84        9.69      9.47 o 
   1   8  11       46.04       33.28     21.08 o 
   2   8  11       48.92       38.39     17.18 o 
   3   8  11        4.53        6.08      7.58 o 
   4   8  11      341.61      376.85     29.67 o 
   5   8  11      162.12      145.49     18.60 o 
  -1   9  11       31.01       19.89     19.05 o 
   0   9  11        3.20        3.33      6.73 o 
   1   9  11        0.25        4.06      3.34 o 
   2   9  11        5.45        5.04      4.96 o 
   3   9  11       47.66       25.10     17.68 o 
   4   9  11       32.63       18.36     13.33 o 
   0  10  11        9.26        5.96     10.09 o 
   1  10  11        3.78        7.74     10.89 o 
   2  10  11        3.40        3.12      4.58 o 
   3  10  11       34.20       18.29     14.82 o 
  -1  -8  12        0.02        1.05      2.98 o 
   0  -8  12       17.34       10.59      3.96 o 
   1  -8  12        0.00        3.24      3.31 o 
   2  -8  12        6.65        6.25      2.80 o 
   3  -8  12        5.71        7.57      6.44 o 
  -2  -7  12       44.82       24.38      8.35 o 
  -1  -7  12       25.97       21.41     10.00 o 
   0  -7  12       11.80       17.36      6.45 o 
   1  -7  12        5.04        4.22      3.02 o 
   2  -7  12       20.34       25.39     11.10 o 
   3  -7  12        1.29        1.79      3.37 o 
   4  -7  12        5.25        4.30      3.30 o 
  -2  -6  12       12.86        9.15      6.18 o 
  -1  -6  12        1.37        0.51      2.55 o 
   0  -6  12       18.77       19.83      6.54 o 
   1  -6  12        5.33        7.49      4.97 o 
   2  -6  12      183.71      199.34     31.81 o 
   3  -6  12       38.10       46.89     14.80 o 
   4  -6  12       29.10       33.63     14.34 o 
   5  -6  12        0.09        1.04      3.20 o 
  -3  -5  12       26.07       25.69     14.98 o 
  -2  -5  12       77.57       68.97     13.64 o 
  -1  -5  12      199.25      199.90     17.50 o 
   0  -5  12       16.63       13.61      5.27 o 
   1  -5  12      455.09      542.97     30.99 o 
   2  -5  12       49.37       55.65     14.24 o 
   3  -5  12        1.07        2.97      3.68 o 
   4  -5  12      224.83      239.07     23.90 o 
   5  -5  12       75.71       79.92     13.67 o 
  -3  -4  12       38.79       28.45     14.72 o 
  -2  -4  12       84.41       58.25     16.40 o 
  -1  -4  12      259.85      248.24     17.39 o 
   0  -4  12        0.50        1.92      3.21 o 
   1  -4  12      466.39      589.40     67.46 o 
   2  -4  12      104.68       98.92     17.04 o 
   3  -4  12      453.58      506.94     27.31 o 
   4  -4  12       94.68      108.86     11.57 o 
   5  -4  12      159.40      179.64     16.98 o 
   6  -4  12       35.04       28.98     16.28 o 
  -3  -3  12       11.56        9.64      8.40 o 
  -2  -3  12      208.75      226.25     25.10 o 
  -1  -3  12       49.53       45.96     10.01 o 
   0  -3  12      156.05      176.07     24.38 o 
   1  -3  12        4.48        5.38      3.04 o 
   2  -3  12        0.25        1.15      2.14 o 
   3  -3  12        1.00        1.34      3.04 o 
   4  -3  12       43.70       46.62     17.60 o 
   5  -3  12       13.07       11.92      4.70 o 
   6  -3  12       77.03       82.27     15.50 o 
  -4  -2  12       13.68       14.96      8.92 o 
  -3  -2  12       10.16       17.32      6.31 o 
  -2  -2  12       25.95       24.35     10.50 o 
  -1  -2  12       79.19       92.85     15.24 o 
   0  -2  12       48.80       35.78     11.01 o 
   1  -2  12        3.83        4.10      2.59 o 
   2  -2  12      312.28      343.51     20.53 o 
   3  -2  12        1.79        1.87      2.71 o 
   4  -2  12       14.95       17.66      9.56 o 
   5  -2  12        2.45        1.37      2.96 o 
   6  -2  12       10.37       11.31      7.49 o 
  -4  -1  12        9.25        6.13      4.30 o 
  -3  -1  12        0.02       -0.19      3.47 o 
  -2  -1  12       11.79       10.69      6.81 o 
  -1  -1  12       17.59       16.92      6.81 o 
   0  -1  12       26.87       25.53     10.25 o 
   1  -1  12       63.54       70.16      9.39 o 
   2  -1  12        4.63        4.09      2.19 o 
   3  -1  12       14.55       14.59      6.10 o 
   4  -1  12       56.10       68.14     23.43 o 
   5  -1  12        0.24        1.12      3.66 o 
   6  -1  12        7.93        7.45      4.87 o 
  -4   0  12        9.50       13.45      6.59 o 
  -3   0  12      252.95      256.70     24.83 o 
  -2   0  12      140.75      145.74     16.80 o 
  -1   0  12        1.90        0.83      2.03 o 
   0   0  12       75.62       74.94      6.67 o 
   1   0  12       18.95       18.99      6.38 o 
   2   0  12        0.01        1.75      2.66 o 
   3   0  12        4.77        3.24      3.10 o 
   4   0  12        1.49        2.80      3.26 o 
   5   0  12        5.78        4.70      3.82 o 
   6   0  12        3.34        1.48      2.71 o 
  -4   1  12        4.20        4.17      5.73 o 
  -3   1  12       28.57       25.04     12.47 o 
  -2   1  12      260.03      316.32     23.99 o 
  -1   1  12        0.92        1.43      2.09 o 
   0   1  12        0.78        0.75      2.77 o 
   1   1  12       33.35       36.08     16.37 o 
   2   1  12       24.30       23.87     12.84 o 
   3   1  12        4.95        4.35      4.03 o 
   4   1  12       24.51       25.36     10.84 o 
   5   1  12       45.61       35.40     16.52 o 
   6   1  12        3.42        4.69      3.97 o 
  -4   2  12      116.64       92.15     20.49 o 
  -3   2  12      126.07      124.72     17.15 o 
  -2   2  12      165.63      169.59     16.69 o 
  -1   2  12       22.71       22.93      9.55 o 
   0   2  12      446.07      491.62     44.45 o 
   1   2  12      140.98      145.03     11.50 o 
   2   2  12        3.46        2.51      3.82 o 
   3   2  12        0.20        1.05      2.39 o 
   4   2  12      190.27      184.58     24.51 o 
   5   2  12      210.35      234.55     18.71 o 
   6   2  12        5.11        2.32      2.92 o 
  -3   3  12      100.74       88.40     34.34 o 
  -2   3  12       23.30       22.74     12.66 o 
  -1   3  12        3.74        5.80      4.63 o 
   0   3  12       12.29        7.21      5.07 o 
   1   3  12        1.21       -0.57      3.89 o 
   2   3  12        1.55        0.61      2.39 o 
   3   3  12        8.09        5.10      5.83 o 
   4   3  12       27.61       24.53     11.05 o 
   5   3  12        0.66        1.02      4.66 o 
   6   3  12       44.97       29.57     22.31 o 
  -3   4  12        0.01        0.17      3.99 o 
  -2   4  12        0.02        2.71      3.53 o 
  -1   4  12       63.89       68.13     38.48 o 
   0   4  12        3.54        2.08      2.89 o 
   1   4  12      272.64      306.01     24.06 o 
   2   4  12       30.69       34.09     13.09 o 
   3   4  12       50.99       42.49     20.38 o 
   4   4  12        4.15        4.94      2.86 o 
   5   4  12        2.98        2.10      3.25 o 
   6   4  12       16.95       11.32      9.55 o 
  -3   5  12       45.25       34.81     26.22 o 
  -2   5  12       22.93       17.26     11.52 o 
  -1   5  12       14.47       12.00      9.28 o 
   0   5  12        5.07        2.96      7.02 o 
   1   5  12        4.88        4.48      3.95 o 
   2   5  12       18.79        9.46      6.28 o 
   3   5  12       15.44        9.93      7.96 o 
   4   5  12        5.48        2.61      4.49 o 
   5   5  12        2.03        1.64      4.39 o 
   6   5  12        1.25       -1.89      5.91 o 
  -2   6  12        0.98        0.44      5.10 o 
  -1   6  12        0.15        0.06      4.82 o 
   0   6  12        2.19       -0.58      5.82 o 
   1   6  12       13.71       14.18      7.89 o 
   2   6  12       42.67       36.08     15.03 o 
   3   6  12      126.34      124.93     25.18 o 
   4   6  12       28.84       24.54     11.56 o 
   5   6  12        1.54        2.95      3.48 o 
  -2   7  12        3.93        3.99      5.65 o 
  -1   7  12       46.24       41.52     32.03 o 
   0   7  12       11.01        5.59      8.82 o 
   1   7  12        0.05        2.22      4.41 o 
   2   7  12        9.20        5.80      6.18 o 
   3   7  12       35.87       22.54     12.58 o 
   4   7  12       13.76        6.73      5.72 o 
   5   7  12       33.24       21.20     13.44 o 
  -1   8  12      133.85      109.97     14.92 o 
   0   8  12      122.67       99.14     22.73 o 
   1   8  12        0.51        3.12      5.60 o 
   2   8  12       30.39       27.09     14.30 o 
   3   8  12      654.24      704.86     38.54 o 
   4   8  12      271.14      264.74     42.04 o 
   0   9  12       12.86        9.25     10.57 o 
   1   9  12       48.48       33.34     26.01 o 
   2   9  12       44.62       10.89      9.62 o 
   3   9  12        9.61        8.99      5.97 o 
   0  -7  13        0.30        1.64      2.52 o 
   1  -7  13        0.13       -1.21      4.30 o 
   2  -7  13        2.03        2.37      3.39 o 
   3  -7  13        9.93        6.20      5.64 o 
  -1  -6  13       11.37        6.60      2.81 o 
   0  -6  13        1.76        2.35      2.11 o 
   1  -6  13        6.31        8.90      3.49 o 
   2  -6  13        2.28        4.38      3.98 o 
   3  -6  13        3.39        1.43      3.80 o 
   4  -6  13        0.83        1.20      3.85 o 
  -2  -5  13        0.73       -0.08      2.76 o 
  -1  -5  13       34.66       35.44      9.56 o 
   0  -5  13       29.33       25.95      9.06 o 
   1  -5  13        0.82        2.66      3.51 o 
   2  -5  13        6.63        6.59      3.78 o 
   3  -5  13        0.08       -0.33      4.48 o 
   4  -5  13       10.39        4.84      3.45 o 
  -2  -4  13       21.96       23.27      9.53 o 
  -1  -4  13       52.21       30.80     14.14 o 
   0  -4  13      336.31      341.63     40.56 o 
   1  -4  13       85.81      111.88     15.28 o 
   2  -4  13        2.20        4.99      3.73 o 
   3  -4  13      865.56     1044.57     46.48 o 
   4  -4  13       24.77       20.28      6.95 o 
   5  -4  13        2.20        3.43      3.53 o 
  -2  -3  13      112.64       83.42     18.91 o 
  -1  -3  13        0.07        2.44      2.87 o 
   0  -3  13       86.70       83.49     11.09 o 
   1  -3  13      250.59      271.14     20.67 o 
   2  -3  13      843.12      961.95     30.18 o 
   3  -3  13      478.72      544.64     31.53 o 
   4  -3  13       20.71       19.78      7.26 o 
   5  -3  13        2.82        4.73      3.60 o 
  -3  -2  13        2.41        0.76      3.00 o 
  -2  -2  13       20.06       17.89      8.52 o 
  -1  -2  13        7.65        4.48      2.96 o 
   0  -2  13       16.13       13.69      6.78 o 
   1  -2  13       88.52       88.05     10.83 o 
   2  -2  13       69.11       64.41     16.18 o 
   3  -2  13       66.41       72.24     17.77 o 
   4  -2  13        1.60        2.87      2.51 o 
   5  -2  13        3.10        3.94      3.51 o 
  -3  -1  13       26.13       14.95      7.60 o 
  -2  -1  13        0.01        0.41      4.64 o 
  -1  -1  13        6.89        4.23      2.69 o 
   0  -1  13        1.31        0.99      2.56 o 
   1  -1  13        0.02        0.92      3.18 o 
   2  -1  13       51.42       51.61      7.36 o 
   3  -1  13       16.53       17.84      7.46 o 
   4  -1  13       43.08       48.96     15.50 o 
   5  -1  13        1.92        2.22      2.39 o 
   6  -1  13       27.93       20.16      7.55 o 
  -3   0  13       49.38       38.32     21.01 o 
  -2   0  13        5.19        3.60      2.53 o 
  -1   0  13       32.29       26.18     12.29 o 
   0   0  13        1.30        1.45      1.92 o 
   1   0  13        0.46        0.45      2.89 o 
   2   0  13        0.34       -1.04      4.55 o 
   3   0  13        0.63        1.76      4.33 o 
   4   0  13        0.33        3.34      3.21 o 
   5   0  13       45.19       27.58     13.15 o 
   6   0  13        1.74        2.09      4.98 o 
  -3   1  13        2.73        3.97      5.44 o 
  -2   1  13        0.00        0.99      5.69 o 
  -1   1  13       15.78       15.43      8.05 o 
   0   1  13        0.07       -0.01      3.05 o 
   1   1  13       43.05       38.64     16.25 o 
   2   1  13       43.01       43.53     15.79 o 
   3   1  13       70.75       76.56     17.33 o 
   4   1  13       33.90       30.23     14.05 o 
   5   1  13        3.65        4.39      4.56 o 
   6   1  13       10.71       12.37      8.41 o 
  -3   2  13       17.69       14.97      6.79 o 
  -2   2  13      260.92      263.11     25.54 o 
  -1   2  13        0.52        3.65      5.86 o 
   0   2  13        0.06       -0.82      3.38 o 
   1   2  13        8.30        4.37      4.23 o 
   2   2  13       30.16       20.48     10.23 o 
   3   2  13        4.35        3.40      3.68 o 
   4   2  13       42.30       28.41     18.39 o 
   5   2  13       61.84       37.30     21.34 o 
   6   2  13        0.08        1.75      3.30 o 
  -2   3  13      182.71      179.19     28.65 o 
  -1   3  13       20.13       23.50     16.24 o 
   0   3  13        0.01        1.01      8.49 o 
   1   3  13       30.25       19.93     10.69 o 
   2   3  13       74.86       47.84     19.06 o 
   3   3  13        6.82        3.71      4.81 o 
   4   3  13        3.91        0.78      4.76 o 
   5   3  13      125.09      121.87     19.98 o 
   6   3  13       32.92       26.21     18.16 o 
  -2   4  13      226.17      232.89     38.61 o 
  -1   4  13       33.03       34.29     20.85 o 
   0   4  13        0.01       -1.07      5.21 o 
   1   4  13       53.35       55.96     10.36 o 
   2   4  13       37.59       42.95     21.84 o 
   3   4  13       17.24       12.81      7.57 o 
   4   4  13        1.17       -1.30      4.31 o 
   5   4  13        9.37        4.30      5.19 o 
  -2   5  13        3.54        3.91      7.57 o 
  -1   5  13       94.77      123.93     29.01 o 
   0   5  13        0.85        0.43      7.18 o 
   1   5  13        1.21        2.91      2.89 o 
   2   5  13       10.00       11.53      5.38 o 
   3   5  13        0.00        0.91      5.11 o 
   4   5  13        0.03       -0.14      4.97 o 
   5   5  13       15.26       11.87      8.50 o 
  -1   6  13      108.25       71.50     43.09 o 
   0   6  13       19.17       10.85      8.21 o 
   1   6  13        0.65        2.89      6.38 o 
   2   6  13        4.68        2.61      4.09 o 
   3   6  13        0.51        1.14      5.20 o 
   4   6  13       13.69       11.34      7.01 o 
   5   6  13        0.00        1.19      4.53 o 
   0   7  13       54.86       36.20     28.07 o 
   1   7  13        6.52        4.72      4.70 o 
   2   7  13       22.15       18.34      8.65 o 
   3   7  13       17.46       13.87      8.74 o 
   4   7  13        7.86        6.40      5.54 o 
   1   8  13        4.98        3.56      7.04 o 
   2   8  13        2.28        2.89      4.45 o 
   3   8  13      283.22      244.75     27.03 o 
   0  -5  14        3.38        2.61      5.35 o 
   1  -5  14       26.66       26.73     11.62 o 
   2  -5  14       51.69       44.39     17.46 o 
   3  -5  14       31.00       33.63     13.40 o 
  -1  -4  14       74.03       81.76     16.18 o 
   0  -4  14       77.11       85.71     19.30 o 
   1  -4  14        8.99        7.51      2.92 o 
   2  -4  14       48.27       35.32     15.14 o 
   3  -4  14      192.19      199.74     23.67 o 
   4  -4  14       24.71       16.80      6.95 o 
  -1  -3  14        0.02        1.71      2.50 o 
   0  -3  14        2.28        3.26      3.35 o 
   1  -3  14      126.97      130.29     11.55 o 
   2  -3  14       63.38       50.02     15.64 o 
   3  -3  14      343.34      356.24     38.25 o 
   4  -3  14      169.88      145.93     20.45 o 
  -2  -2  14       30.18       18.53     12.03 o 
  -1  -2  14        7.85        5.61      3.75 o 
   0  -2  14       35.87       37.01      6.54 o 
   1  -2  14        2.97        1.75      2.63 o 
   2  -2  14      175.96      182.86     15.36 o 
   3  -2  14      122.60      134.48     14.77 o 
   4  -2  14       26.27       15.58      6.54 o 
   5  -2  14       37.30       32.66     16.91 o 
  -2  -1  14       51.46       41.66     24.83 o 
  -1  -1  14       33.12       29.10     13.89 o 
   0  -1  14       30.40       30.27     19.54 o 
   1  -1  14       96.13      112.54     12.82 o 
   2  -1  14       27.65       29.46     15.04 o 
   3  -1  14       10.15        7.37      4.35 o 
   4  -1  14       20.89       15.13      6.87 o 
   5  -1  14        1.33        0.35      3.32 o 
  -2   0  14        2.50        3.12      3.01 o 
  -1   0  14        0.31        1.02      5.65 o 
   0   0  14       26.89       28.20     19.69 o 
   1   0  14        1.24        2.25      3.23 o 
   2   0  14       28.67       32.93     11.75 o 
   3   0  14        1.20        1.25      3.54 o 
   4   0  14        0.28        0.95      5.00 o 
   5   0  14       29.50       25.88     11.07 o 
  -2   1  14        0.20        1.99      3.14 o 
  -1   1  14        3.45        1.78      3.56 o 
   0   1  14        2.64        2.47      2.83 o 
   1   1  14        0.16        0.93      2.80 o 
   2   1  14       12.52        7.59      4.46 o 
   3   1  14       34.25       29.83     13.57 o 
   4   1  14        2.32        2.60      3.62 o 
   5   1  14       36.30       29.65     17.60 o 
  -2   2  14      332.67      355.39     32.49 o 
  -1   2  14       22.36       20.47     12.28 o 
   0   2  14       12.10       11.88     10.11 o 
   1   2  14        2.00        1.00      3.39 o 
   2   2  14       11.84        3.16      4.62 o 
   3   2  14       17.64       21.16     13.73 o 
   4   2  14       33.85       17.58     10.68 o 
   5   2  14        8.21        5.70      6.28 o 
  -1   3  14       86.11      100.13     27.05 o 
   0   3  14        3.41        3.03      6.41 o 
   1   3  14       20.38       15.41      8.64 o 
   2   3  14      173.18      191.89     25.14 o 
   3   3  14        0.23        2.68      3.58 o 
   4   3  14       12.12       10.87      7.31 o 
   5   3  14      129.81      112.68     17.81 o 
  -1   4  14       34.29       23.64     16.86 o 
   0   4  14       73.93       62.21     36.42 o 
   1   4  14       18.47       11.11      9.42 o 
   2   4  14       14.18        8.02      7.13 o 
   3   4  14        2.18        3.92      3.39 o 
   4   4  14        0.00        2.45      5.01 o 
   0   5  14       30.27       21.81     15.35 o 
   1   5  14        0.45       -2.33      7.33 o 
   2   5  14        4.77        2.95      4.54 o 
   3   5  14        0.09        2.54      3.70 o 
   4   5  14        0.07        1.04      4.20 o 
   0   6  14       11.32        8.64      9.69 o 
   1   6  14        0.37        4.01      6.11 o 
   2   6  14        0.61        3.36      4.95 o 
   3   6  14        0.94        1.36      5.06 o 
   1  -3  15       25.83       16.42      9.56 o 
   2  -3  15      172.79      177.63     12.46 o 
   0  -2  15      166.72      215.50     22.97 o 
   1  -2  15       23.80       18.61      8.72 o 
   2  -2  15      320.53      293.81     24.53 o 
   3  -2  15        0.24        2.60      3.83 o 
   0  -1  15       39.63       41.27     26.50 o 
   1  -1  15       51.82       49.67      7.55 o 
   2  -1  15        5.24        7.34      6.04 o 
   3  -1  15        7.26        6.80      6.71 o 
   0   0  15       44.11       41.10     26.76 o 
   1   0  15       25.89       20.52     10.79 o 
   2   0  15       18.78       10.49      7.51 o 
   3   0  15      172.51      186.38     18.54 o 
   4   0  15        6.32        4.61      4.38 o 
   0   1  15        4.12        3.22      8.09 o 
   1   1  15        6.35        4.02      3.55 o 
   2   1  15       16.51       14.21      8.10 o 
   3   1  15        0.26        0.73      5.16 o 
   4   1  15        7.51        5.34      5.61 o 
   0   2  15        0.01       -3.66      6.26 o 
   1   2  15       27.82       22.05     13.95 o 
   2   2  15        5.29        3.09      4.35 o 
   3   2  15        0.34        0.14      4.81 o 
   1   3  15        2.10        1.87      5.53 o 
   2   3  15       14.11       11.83      6.40 o 
   3   3  15        0.43        2.00      4.29 o 
   1   4  15      182.27      184.92     22.16 o 
   2   4  15       15.79       14.85      9.46 o 
                                                 
